# Supplementary material for: Methyl Jasmonate (MeJA) Promotes the Self-Pollen Tube Growth of Camellia oleifera by Regulating Lignin Biosynthesis
Source: Int J Mol Sci. 2024 Oct 5;25(19):10720. doi: 10.3390/ijms251910720 (PMC11476367; doi:10.3390/ijms251910720)
Supplement: Supplementary file 1 [file ijms-25-10720-s001.zip]

Archive with 5 entries (5 files):
- .DS_Store
- Supplementary Files.pdf
- Table S1.xlsx
- Table S2.xlsx
- Table S3.xlsx
