# Supplementary material for: Methyl Jasmonate (MeJA) Promotes the Self-Pollen Tube Growth of Camellia oleifera by Regulating Lignin Biosynthesis
Source: Int J Mol Sci. 2024 Oct 5;25(19):10720. doi: 10.3390/ijms251910720 (PMC11476367; doi:10.3390/ijms251910720)
Supplement: Supplementary file 1 [file ijms-25-10720-s001.zip › Table S1.xlsx]

## Sheet: Table S2
Table S1 Fruit setting rate of C. oleifera self-pollination under MeJA treatment
Treatment	Non-pollination (Emasculation)	CK (Self-pollination)	MeJA (μmol·L-1)
			100	500	1000
Fruit setting rate	0% ± 0.000d	5% ± 0.267c	10% ± 1.025b	10% ± 1.134b	14% ± 0.535a
Note: Different letters represent significant differences by one-way ANOVA with Tukey’s post-hoc test (P < 0.05). MeJA, Methyl Jasmonate.
