# Supplementary material for: Methyl Jasmonate (MeJA) Promotes the Self-Pollen Tube Growth of Camellia oleifera by Regulating Lignin Biosynthesis
Source: Int J Mol Sci. 2024 Oct 5;25(19):10720. doi: 10.3390/ijms251910720 (PMC11476367; doi:10.3390/ijms251910720)
Supplement: Supplementary file 1 [file ijms-25-10720-s001.zip › Table S2.xlsx]

## Sheet: Table S1
Table S2 Primer sequence of target genes
Name	Sequence
Co_12-snap-gene-1970.13-F	ACAGGTGGGAAGGTCGATTT
Co_12-snap-gene-1970.13-R	ACTGCCCTCCTTTCTCACTC
Co_1-processed-gene-240.26-F	CGGAGACAGAGGAGATGCTT
Co_1-processed-gene-240.26-R	CACTGATCGAGATTGCTGCC
Co_5-snap-gene-844.4-F	GGTGGTGGAAGAGGAAGTGA
Co_5-snap-gene-844.4-R	CTTCCATCTTCCTCATGCGG
Co_39324-F	CATGTCCTCCCTGCTCTTCA
Co_39324-R	TGAGGCTTCCCAAACAGACT
Co_5-snap-gene-718.4-F	CCTTCTCTCTACTCCGCCAG
Co_5-snap-gene-718.4-R	TGAGAGACTCCACTGCCTTG
Co_7-snap-gene-3.0-F	AGAGGAGAGAGAGTCGGTGT
Co_7-snap-gene-3.0-R	ACCACGCAGCCATGAAATTT
Co_1-processed-gene-839.0-F	AGCAGATCCTTCCACCAAGT
Co_1-processed-gene-839.0-R	AGTGAACTGAGAGCCCAACA
Co_30184-F	ACACCGACGAAGATGAGGAG
Co_30184-R	GCTCTTCACGATCCGACTGA
Co_33962-F	CGTCACCAGTTTTCCAGCAG
Co_33962-R	TGAGGGAAGCAGGACAATGA
TIF3H1-F	AGCTGATTCACCTGTCACCC
TIF3H1-R	CCCATGTTCTCCGTCCTTCT
