# Supplementary material for: Methyl Jasmonate (MeJA) Promotes the Self-Pollen Tube Growth of Camellia oleifera by Regulating Lignin Biosynthesis
Source: Int J Mol Sci. 2024 Oct 5;25(19):10720. doi: 10.3390/ijms251910720 (PMC11476367; doi:10.3390/ijms251910720)
Supplement: Supplementary file 1 [file ijms-25-10720-s001.zip › Table S3.xlsx]

## Sheet: Table S3
Table S3 Expressions and functional annotation information of DEGs
#ID	gene_name	CK1_FPKM	CK1_count	CK2_FPKM	CK2_count	CK3_FPKM	CK3_count	MJ1_FPKM	MJ1_count	MJ2_FPKM	MJ2_count	MJ3_FPKM	MJ3_count	Pvalue	log2FC	regulated	COG_class	COG_class_annotation	GO_annotation	KEGG_annotation	KEGG_pathway_annotation	KOG_class	KOG_class_annotation	Pfam_annotation	Swiss_Prot_annotation	eggNOG_class	eggNOG_class_annotation	NR_annotation	GO_second_level_annotation
Camellia_oleifera_newGene_10295	--	6.19335	87	5.85541	80	1.7774	29	1.33582	26	1.35972	21	0.434241	9	0.00733388	-1.81541	down	--	--	Biological Process: polysaccharide biosynthetic process (GO:0000271);; Molecular Function: molecular_function (GO:0003674);; Molecular Function: catalytic activity (GO:0003824);; Cellular Component: cellular_component (GO:0005575);; Cellular Component: intracellular (GO:0005622);; Cellular Component: obsolete cell (GO:0005623);; Cellular Component: cytoplasm (GO:0005737);; Cellular Component: Gol…	K23877|2.15e-12|mtr:MTR_7g033230|K23877 xyloglucan O-acetyltransferase | (RefSeq) Pmr5/Cas1p GDSL/SGNH-like acyl-esterase family protein	--	--	--	GDSL/SGNH-like Acyl-Esterase family found in Pmr5 and Cas1p	Protein trichome birefringence-like 34 OS=Arabidopsis thaliana OX=3702 GN=TBL34 PE=2 SV=2	S	Function unknown	protein trichome birefringence-like 34 [Camellia sinensis]	biological process: metabolic process (GO:0008152);; molecular function: catalytic activity (GO:0003824);; cellular component: intracellular (GO:0005622);; cellular component: cellular anatomical entity (GO:0110165);; biological process: cellular process (GO:0009987)
Camellia_oleifera_newGene_10345	--	3.91193	140	2.72664	93	5.32074	196	0.455741	18	0.656197	27	0.735987	28	9.51283e-10	-2.53079	down	--	--	Molecular Function: GTPase activator activity (GO:0005096);; Molecular Function: metal ion binding (GO:0046872);;	K12493|5.86e-12|psom:113297388|K12493 ADP-ribosylation factor GTPase-activating protein 2/3 | (RefSeq) probable ADP-ribosylation factor GTPase-activating protein AGD8	Endocytosis (ko04144)	[T]	Signal transduction mechanisms	--	Probable ADP-ribosylation factor GTPase-activating protein AGD8 OS=Arabidopsis thaliana OX=3702 GN=AGD8 PE=1 SV=1	T	Signal transduction mechanisms	hypothetical protein TEA_018741 [Camellia sinensis var. sinensis]	molecular function: molecular function regulator (GO:0098772);; biological process: biological regulation (GO:0065007);; molecular function: binding (GO:0005488)
Camellia_oleifera_newGene_10487	--	2.12097	65	0.995984	30	2.85503	89	2.33895	73	14.6624	490	61.2496	1906	0.000961733	3.75385	up	--	--	Molecular Function: UDP-glycosyltransferase activity (GO:0008194);;	K15255|9.33e-23|nsy:104233171|K15255 ATP-dependent DNA helicase PIF1 [EC:3.6.4.12] | (RefSeq) ATP-dependent DNA helicase PIF1-like	--	--	--	Ferritin-like domain	Desiccation-related protein PCC13-62 OS=Craterostigma plantagineum OX=4153 PE=2 SV=1	S	Function unknown	desiccation-related protein PCC13-62-like isoform X1 [Camellia sinensis]	molecular function: catalytic activity (GO:0003824)
Camellia_oleifera_newGene_10776	--	73.7982	3958	108.313	5455	64.4659	3525	261.25	13976	131.118	7370	109.407	6211	0.00331764	1.10363	up	--	--	--	K15326|1.36e-119|ccav:112526344|K15326 tRNA-splicing endonuclease subunit Sen54 | (RefSeq) tRNA-splicing endonuclease subunit Sen54-like isoform X1	--	[J]	Translation, ribosomal structure and biogenesis	tRNA-splicing endonuclease subunit sen54 N-term	--	J	Translation, ribosomal structure and biogenesis	tRNA-splicing endonuclease subunit SEN54-like [Camellia sinensis]	--
Camellia_oleifera_newGene_10858	--	0.225923	11	0.456711	21	0.298286	14	0.59423	28	0.964558	49	1.2592	59	0.00962268	1.54095	up	[G]	Carbohydrate transport and metabolism	Molecular Function: UDP-glycosyltransferase activity (GO:0008194);;	K13691|1.35e-189|jre:108988962|K13691 pathogen-inducible salicylic acid glucosyltransferase [EC:2.4.1.-] | (RefSeq) UDP-glycosyltransferase 74F2-like	--	[GC]	Carbohydrate transport and metabolism;; Energy production and conversion	UDP-glucoronosyl and UDP-glucosyl transferase	UDP-glycosyltransferase 74E2 OS=Arabidopsis thaliana OX=3702 GN=UGT74E2 PE=1 SV=1	--	--	hypothetical protein HYC85_022391 [Camellia sinensis]	molecular function: catalytic activity (GO:0003824)
Camellia_oleifera_newGene_10878	--	144.979	6898	120.76	5521	164.192	7928	203.273	9900	201.51	10499	210.089	10203	4.22706e-05	0.607947	up	[I]	Lipid transport and metabolism	Biological Process: lipid metabolic process (GO:0006629);; Cellular Component: integral component of membrane (GO:0016021);; Molecular Function: oxidoreductase activity, acting on paired donors, with oxidation of a pair of donors resulting in the reduction of molecular oxygen to two molecules of water (GO:0016717);;	K10256|3.76e-253|sind:105159686|K10256 omega-6 fatty acid desaturase / acyl-lipid omega-6 desaturase (Delta-12 desaturase) [EC:1.14.19.6 1.14.19.22] | (RefSeq) delta(12)-fatty-acid desaturase FAD2	Biosynthesis of unsaturated fatty acids (ko01040);; Fatty acid metabolism (ko01212)	--	--	Fatty acid desaturase	Delta(12)-fatty-acid desaturase FAD2 OS=Vernicia fordii OX=73154 GN=FAD2 PE=1 SV=1	I	Lipid transport and metabolism	fatty acid desaturase [Camellia chekiangoleosa]	biological process: metabolic process (GO:0008152);; cellular component: cellular anatomical entity (GO:0110165);; molecular function: catalytic activity (GO:0003824)
Camellia_oleifera_newGene_10941	--	65.2588	1100	132.683	2148	73.2241	1252	175.462	3026	157.406	2904	142.923	2458	0.00628062	0.88356	up	--	--	Cellular Component: endoplasmic reticulum membrane (GO:0005789);; Cellular Component: integral component of membrane (GO:0016021);;	--	--	--	--	Pollen protein Ole e 1 like	Proline-rich protein 4 OS=Arabidopsis thaliana OX=3702 GN=PRP4 PE=2 SV=1	S	Function unknown	hypothetical protein HYC85_009554 [Camellia sinensis]	cellular component: cellular anatomical entity (GO:0110165)
Camellia_oleifera_newGene_11063	--	2.66471	77	1.15966	33	1.58168	47	0.687587	21	0.232657	8	0.637006	19	0.00799521	-1.67729	down	--	--	--	--	--	--	--	--	--	--	--	--	--
Camellia_oleifera_newGene_11152	--	17.2137	893	13.143	654	13.5244	736	28.2077	1479	22.9814	1306	24.0658	1274	4.53305e-05	0.845992	up	[M]	Cell wall/membrane/envelope biogenesis	Biological Process: glycolipid biosynthetic process (GO:0009247);; Cellular Component: integral component of membrane (GO:0016021);; Molecular Function: transferase activity, transferring hexosyl groups (GO:0016758);;	K03715|4.94e-293|nta:107758934|K03715 1,2-diacylglycerol 3-beta-galactosyltransferase [EC:2.4.1.46] | (RefSeq) monogalactosyldiacylglycerol synthase 2, chloroplastic-like	Glycerolipid metabolism (ko00561)	--	--	Monogalactosyldiacylglycerol (MGDG) synthase	Monogalactosyldiacylglycerol synthase 2, chloroplastic OS=Arabidopsis thaliana OX=3702 GN=MGD2 PE=1 SV=1	M	Cell wall/membrane/envelope biogenesis	monogalactosyldiacylglycerol synthase 2, chloroplastic-like isoform X2 [Camellia sinensis]	biological process: metabolic process (GO:0008152);; biological process: cellular process (GO:0009987);; cellular component: cellular anatomical entity (GO:0110165);; molecular function: catalytic activity (GO:0003824)
Camellia_oleifera_newGene_11171	--	17.5716	859	17.6216	827	16.8314	842	22.3154	1119	19.9396	1071	41.7241	2088	0.00890523	0.758881	up	--	--	Cellular Component: integral component of membrane (GO:0016021);;	K18789|3.93e-103|cic:CICLE_v10010628mg|K18789 xylogalacturonan beta-1,3-xylosyltransferase [EC:2.4.2.41] | (RefSeq) hypothetical protein	--	[RT]	General function prediction only;; Signal transduction mechanisms	Haemolysin-III related	Heptahelical transmembrane protein 1 OS=Arabidopsis thaliana OX=3702 GN=HHP1 PE=1 SV=1	T	Signal transduction mechanisms	hypothetical protein HYC85_026033 [Camellia sinensis]	cellular component: cellular anatomical entity (GO:0110165)
Camellia_oleifera_newGene_11257	--	62.1713	1816	30.0719	844	35.1939	1044	86.3009	2581	72.6897	2325	65.4797	1953	0.00344645	0.909442	up	--	--	Biological Process: cellular response to phosphate starvation (GO:0016036);;	--	--	[P]	Inorganic ion transport and metabolism	SPX domain	SPX domain-containing protein 2 OS=Arabidopsis thaliana OX=3702 GN=SPX2 PE=2 SV=1	P	Inorganic ion transport and metabolism	SPX domain-containing protein 2-like [Camellia sinensis]	biological process: cellular process (GO:0009987);; biological process: response to stimulus (GO:0050896)
Camellia_oleifera_newGene_1163	--	5.2978	390	4.67054	311	6.98649	527	8.24846	585	11.5101	811	16.3309	1042	0.000171233	1.00397	up	--	--	Biological Process: phloem development (GO:0010088);;	--	--	--	--	Sieve element occlusion N-terminus	Protein SIEVE ELEMENT OCCLUSION B OS=Arabidopsis thaliana OX=3702 GN=SEOB PE=1 SV=1	S	Function unknown	protein SIEVE ELEMENT OCCLUSION B-like [Camellia sinensis]	biological process: developmental process (GO:0032502)
Camellia_oleifera_newGene_11732	--	33.6596	1157	85.4129	2828	55.6494	1851	9.50775	338	10.363	390	40.8636	1366	0.00426362	-1.51307	down	--	--	Molecular Function: iron ion binding (GO:0005506);; Cellular Component: cytoplasm (GO:0005737);; Biological Process: inositol catabolic process (GO:0019310);; Molecular Function: inositol oxygenase activity (GO:0050113);;	K00469|5.33e-141|sind:105173576|K00469 inositol oxygenase [EC:1.13.99.1] | (RefSeq) inositol oxygenase 2	Ascorbate and aldarate metabolism (ko00053);; Inositol phosphate metabolism (ko00562)	[R]	General function prediction only	Myo-inositol oxygenase	Inositol oxygenase 2 OS=Arabidopsis thaliana OX=3702 GN=MIOX2 PE=2 SV=2	L	Replication, recombination and repair	inositol oxygenase 2-like [Camellia sinensis]	molecular function: binding (GO:0005488);; cellular component: cellular anatomical entity (GO:0110165);; biological process: metabolic process (GO:0008152);; biological process: cellular process (GO:0009987);; molecular function: catalytic activity (GO:0003824)
Camellia_oleifera_newGene_11779	--	110.623	8990	115.692	9077	109.023	8971	63.8329	5339	50.7284	4525	87.8531	7266	0.00351622	-0.653638	down	[G]	Carbohydrate transport and metabolism	Molecular Function: beta-galactosidase activity (GO:0004565);; Biological Process: carbohydrate metabolic process (GO:0005975);;	K12309|0.0|brp:103872148|K12309 beta-galactosidase [EC:3.2.1.23] | (RefSeq) beta-galactosidase 2	Galactose metabolism (ko00052);; Other glycan degradation (ko00511);; Glycosaminoglycan degradation (ko00531);; Sphingolipid metabolism (ko00600);; Glycosphingolipid biosynthesis - ganglio series (ko00604)	[G]	Carbohydrate transport and metabolism	Glycosyl hydrolases family 35	Beta-galactosidase OS=Malus domestica OX=3750 PE=1 SV=1	G	Carbohydrate transport and metabolism	beta-galactosidase [Camellia sinensis]	molecular function: catalytic activity (GO:0003824);; biological process: metabolic process (GO:0008152)
Camellia_oleifera_newGene_11949	--	0.439396	19	0.237178	10	0.439701	20	1.59047	71	1.37005	65	0.761754	34	0.00138832	1.8307	up	[T]	Signal transduction mechanisms	Molecular Function: protein kinase activity (GO:0004672);; Molecular Function: ATP binding (GO:0005524);;	K08818|9.00e-07|ccp:CHC_T00009408001|K08818 cell division cycle 2-like [EC:2.7.11.22] | (RefSeq) Cyclin-dependent kinase, CDK	--	[T]	Signal transduction mechanisms	Protein of unknown function (DUF1221)	LEAF RUST 10 DISEASE-RESISTANCE LOCUS RECEPTOR-LIKE PROTEIN KINASE-like 1.3 OS=Arabidopsis thaliana OX=3702 GN=LRK10L-1.3 PE=2 SV=1	T	Signal transduction mechanisms	uncharacterized protein LOC114306025 [Camellia sinensis]	molecular function: catalytic activity (GO:0003824);; biological process: metabolic process (GO:0008152);; biological process: cellular process (GO:0009987);; molecular function: binding (GO:0005488)
Camellia_oleifera_newGene_12215	--	36.2833	1343	32.0065	1138	39.1292	1470	16.4076	622	25.4769	1033	24.4348	923	0.00366589	-0.612962	down	--	--	Biological Process: superoxide metabolic process (GO:0006801);; Biological Process: metal ion transport (GO:0030001);; Molecular Function: metal ion binding (GO:0046872);;	--	--	[P]	Inorganic ion transport and metabolism	Heavy-metal-associated domain	Copper chaperone for superoxide dismutase, chloroplastic/cytosolic OS=Arabidopsis thaliana OX=3702 GN=CCS PE=1 SV=1	P	Inorganic ion transport and metabolism	copper chaperone for superoxide dismutase, chloroplastic/cytosolic [Camellia sinensis]	biological process: metabolic process (GO:0008152);; biological process: cellular process (GO:0009987);; biological process: localization (GO:0051179);; molecular function: binding (GO:0005488)
Camellia_oleifera_newGene_1270	--	0.505313	24	1.31579	59	0.653145	31	2.7674	132	0.883444	45	24.8084	1175	0.00514496	3.52057	up	--	--	Molecular Function: transferase activity, transferring acyl groups other than amino-acyl groups (GO:0016747);;	K15400|1.04e-235|pop:7456253|K15400 omega-hydroxypalmitate O-feruloyl transferase [EC:2.3.1.188] | (RefSeq) omega-hydroxypalmitate O-feruloyl transferase	Cutin, suberine and wax biosynthesis (ko00073)	--	--	Transferase family	Omega-hydroxypalmitate O-feruloyl transferase OS=Arabidopsis thaliana OX=3702 GN=HHT1 PE=1 SV=1	S	Function unknown	omega-hydroxypalmitate O-feruloyl transferase-like [Camellia sinensis]	molecular function: catalytic activity (GO:0003824)
Camellia_oleifera_newGene_12769	--	4.54116	145	3.36303	103	3.1046	101	2.03394	67	1.43278	50	1.10411	36	0.00483201	-1.1711	down	--	--	Cellular Component: cellular_component (GO:0005575);; Cellular Component: cell wall (GO:0005618);; Cellular Component: obsolete cell (GO:0005623);; Cellular Component: cell-cell junction (GO:0005911);; Cellular Component: plant-type cell wall (GO:0009505);; Cellular Component: plasmodesma (GO:0009506);; Molecular Function: hydrolase activity, acting on ester bonds (GO:0016788);; Cellular Componen…	K01206|7.08e-54|thj:104825554|K01206 alpha-L-fucosidase [EC:3.2.1.51] | (RefSeq) alpha-L-fucosidase 3	Other glycan degradation (ko00511)	--	--	GDSL-like Lipase/Acylhydrolase	GDSL esterase/lipase At5g14450 OS=Arabidopsis thaliana OX=3702 GN=At5g14450 PE=2 SV=1	S	Function unknown	GDSL esterase/lipase At5g14450-like [Camellia sinensis]	cellular component: cellular anatomical entity (GO:0110165);; molecular function: catalytic activity (GO:0003824)
Camellia_oleifera_newGene_13217	--	70.0418	2232	67.7129	2073	49.7987	1610	120.646	3934	90.9885	3174	79.1354	2573	0.00792286	0.718326	up	--	--	Biological Process: cellular response to phosphate starvation (GO:0016036);;	K18696|9.12e-07|bpg:Bathy01g03620|K18696 glycerophosphodiester phosphodiesterase [EC:3.1.4.46] | (RefSeq) hypothetical protein	Glycerophospholipid metabolism (ko00564)	[P]	Inorganic ion transport and metabolism	SPX domain	SPX domain-containing protein 2 OS=Arabidopsis thaliana OX=3702 GN=SPX2 PE=2 SV=1	P	Inorganic ion transport and metabolism	SPX domain-containing protein 1-like [Camellia sinensis]	biological process: cellular process (GO:0009987);; biological process: response to stimulus (GO:0050896)
Camellia_oleifera_newGene_13225	--	3.25266	45	4.16843	56	3.29079	46	0.99702	15	1.01501	16	1.47526	21	0.00275746	-1.50404	down	--	--	--	--	--	--	--	--	--	--	--	--	--
Camellia_oleifera_newGene_13343	--	10.6587	205	7.10547	131	15.1108	290	4.40443	90	4.8943	104	5.6749	111	0.0023199	-1.00681	down	--	--	Molecular Function: structural constituent of ribosome (GO:0003735);; Molecular Function: catalytic activity (GO:0003824);; Cellular Component: ribosome (GO:0005840);; Biological Process: translation (GO:0006412);; Molecular Function: metal ion binding (GO:0046872);;	--	--	--	--	--	--	--	--	hypothetical protein TEA_019677 [Camellia sinensis var. sinensis]	molecular function: structural molecule activity (GO:0005198);; molecular function: catalytic activity (GO:0003824);; cellular component: intracellular (GO:0005622);; cellular component: cellular anatomical entity (GO:0110165);; biological process: metabolic process (GO:0008152);; biological process: cellular process (GO:0009987);; molecular function: binding (GO:0005488)
Camellia_oleifera_newGene_13365	--	35.1672	1403	41.8745	1605	36.5387	1479	63.9246	2609	54.284	2371	47.3802	1929	0.00410483	0.631236	up	--	--	Molecular Function: molecular_function (GO:0003674);; Molecular Function: catalytic activity (GO:0003824);; Cellular Component: cellular_component (GO:0005575);; Cellular Component: intracellular (GO:0005622);; Cellular Component: obsolete cell (GO:0005623);; Cellular Component: cytoplasm (GO:0005737);; Cellular Component: endosome (GO:0005768);; Cellular Component: vacuole (GO:0005773);; Cellula…	K20782|1.04e-125|nnu:104588506|K20782 hydroxyproline O-arabinosyltransferase [EC:2.4.2.58] | (RefSeq) uncharacterized LOC104588506	Other types of O-glycan biosynthesis (ko00514)	--	--	--	Hydroxyproline O-arabinosyltransferase 1 OS=Arabidopsis thaliana OX=3702 GN=HPAT1 PE=1 SV=1	S	Function unknown	hydroxyproline O-arabinosyltransferase 1-like [Camellia sinensis]	molecular function: catalytic activity (GO:0003824);; cellular component: intracellular (GO:0005622);; cellular component: cellular anatomical entity (GO:0110165)
Camellia_oleifera_newGene_13607	--	6.92721	197	5.56841	161	5.97112	191	3.57896	118	3.39508	113	3.2839	111	0.00830975	-0.668799	down	--	--	--	--	--	--	--	--	--	--	--	--	--
Camellia_oleifera_newGene_13701	--	14.442	450	11.2208	334	16.4995	526	8.76571	294	8.25873	281	7.58759	265	0.0061491	-0.615945	down	--	--	--	K00940|1.01e-73|vvi:100263310|K00940 nucleoside-diphosphate kinase [EC:2.7.4.6] | (RefSeq) uncharacterized LOC100263310	Purine metabolism (ko00230);; Pyrimidine metabolism (ko00240);; MAPK signaling pathway - plant (ko04016)	--	--	PH domain	--	--	--	uncharacterized protein LOC114283660 isoform X1 [Camellia sinensis]	--
Camellia_oleifera_newGene_13792	--	13.1646	508	11.8923	441	12.7522	499	19.6586	776	21.2128	896	23.066	908	1.60853e-07	0.840385	up	[G]	Carbohydrate transport and metabolism	Molecular Function: zinc ion binding (GO:0008270);; Molecular Function: oxidoreductase activity (GO:0016491);;	K23232|1.67e-211|nau:109215604|K23232 8-hydroxygeraniol dehydrogenase [EC:1.1.1.324] | (RefSeq) 8-hydroxygeraniol dehydrogenase-like	Monoterpenoid biosynthesis (ko00902)	[Q]	Secondary metabolites biosynthesis, transport and catabolism	Alcohol dehydrogenase GroES-like domain	Probable mannitol dehydrogenase OS=Fragaria ananassa OX=3747 GN=CAD PE=2 SV=1	Q	Secondary metabolites biosynthesis, transport and catabolism	hypothetical protein HYC85_022827 [Camellia sinensis]	molecular function: binding (GO:0005488);; molecular function: catalytic activity (GO:0003824)
Camellia_oleifera_newGene_14208	--	9.26521	376	7.3721	274	12.6447	418	3.17638	159	8.61956	234	5.66154	220	0.00124045	-0.78884	down	--	--	Molecular Function: GTPase activator activity (GO:0005096);; Biological Process: tubulin complex assembly (GO:0007021);; Biological Process: post-chaperonin tubulin folding pathway (GO:0007023);; Molecular Function: beta-tubulin binding (GO:0048487);;	K21767|2.22e-101|qsu:112025567|K21767 tubulin-specific chaperone D | (RefSeq) tubulin-folding cofactor D	--	[O]	Posttranslational modification, protein turnover, chaperones	HEAT repeat	Tubulin-folding cofactor D OS=Arabidopsis thaliana OX=3702 GN=TFCD PE=2 SV=1	O	Posttranslational modification, protein turnover, chaperones	hypothetical protein HYC85_003066 [Camellia sinensis]	molecular function: molecular function regulator (GO:0098772);; biological process: biological regulation (GO:0065007);; biological process: cellular process (GO:0009987);; molecular function: binding (GO:0005488)
Camellia_oleifera_newGene_14222	--	4.17697	179	1.94072	81	5.86708	249	0.376335	18	0.617871	27	2.28724	99	0.0058142	-1.7982	down	--	--	--	--	--	--	--	--	--	--	--	--	--
Camellia_oleifera_newGene_14419	--	5.25475	177	4.96777	179	2.47941	94	27.6672	1018	9.41001	375	3.73581	143	0.00427217	1.80147	up	--	--	Molecular Function: iron ion binding (GO:0005506);; Cellular Component: cytoplasm (GO:0005737);; Biological Process: inositol catabolic process (GO:0019310);; Molecular Function: inositol oxygenase activity (GO:0050113);;	K00469|6.54e-121|aof:109840852|K00469 inositol oxygenase [EC:1.13.99.1] | (RefSeq) inositol oxygenase 1-like	Ascorbate and aldarate metabolism (ko00053);; Inositol phosphate metabolism (ko00562)	[R]	General function prediction only	Myo-inositol oxygenase	Inositol oxygenase 1 OS=Arabidopsis thaliana OX=3702 GN=MIOX1 PE=2 SV=1	S	Function unknown	inositol oxygenase 1-like [Camellia sinensis]	molecular function: binding (GO:0005488);; cellular component: cellular anatomical entity (GO:0110165);; biological process: metabolic process (GO:0008152);; biological process: cellular process (GO:0009987);; molecular function: catalytic activity (GO:0003824)
Camellia_oleifera_newGene_14445	--	6.32379	227	3.76642	130	4.4031	161	16.5916	609	8.90509	345	12.4542	457	1.69746e-05	1.47525	up	[T]	Signal transduction mechanisms	Molecular Function: acid phosphatase activity (GO:0003993);; Molecular Function: metal ion binding (GO:0046872);;	K14379|4.46e-174|pmum:103338911|K14379 tartrate-resistant acid phosphatase type 5 [EC:3.1.3.2] | (RefSeq) purple acid phosphatase 17-like	Riboflavin metabolism (ko00740)	[O]	Posttranslational modification, protein turnover, chaperones	Calcineurin-like phosphoesterase	Purple acid phosphatase 17 OS=Arabidopsis thaliana OX=3702 GN=PAP17 PE=2 SV=1	O	Posttranslational modification, protein turnover, chaperones	purple acid phosphatase 17-like [Camellia sinensis]	molecular function: catalytic activity (GO:0003824);; biological process: metabolic process (GO:0008152);; biological process: cellular process (GO:0009987);; molecular function: binding (GO:0005488)
Camellia_oleifera_newGene_14502	--	277.19	2590	333.158	2991	218.538	2072	606.812	5804	579.43	5929	380.34	3628	0.000546814	1.00207	up	--	--	Cellular Component: cellular_component (GO:0005575);; Cellular Component: intracellular (GO:0005622);; Cellular Component: obsolete cell (GO:0005623);; Cellular Component: cytoplasm (GO:0005737);; Cellular Component: endosome (GO:0005768);; Cellular Component: Golgi apparatus (GO:0005794);; Cellular Component: trans-Golgi network (GO:0005802);; Biological Process: response to stress (GO:0006950);…	--	--	--	--	--	BURP domain-containing protein 3 OS=Oryza sativa subsp. japonica OX=39947 GN=BURP3 PE=2 SV=1	S	Function unknown	BURP domain-containing protein 3-like [Camellia sinensis]	cellular component: intracellular (GO:0005622);; cellular component: cellular anatomical entity (GO:0110165);; biological process: response to stimulus (GO:0050896)
Camellia_oleifera_newGene_14692	--	16.045	725	19.9635	865	16.6346	762	24.6091	1136	36.9164	1823	28.9011	1330	0.000242474	0.85677	up	--	--	Molecular Function: isomerase activity (GO:0016853);;	--	--	--	--	--	--	--	--	uncharacterized protein LOC114261157 [Camellia sinensis]	molecular function: catalytic activity (GO:0003824)
Camellia_oleifera_newGene_14802	--	8.46501	195	6.09437	127	13.4859	298	5.01391	111	3.35411	87	4.86281	109	0.00679595	-0.971756	down	--	--	--	--	--	--	--	--	--	--	--	uncharacterized protein LOC114266168 [Camellia sinensis]	--
Camellia_oleifera_newGene_14823	--	26.6056	1569	28.677	1623	19.2176	1151	36.2315	2191	39.8184	2571	33.8979	2039	0.00786549	0.638626	up	--	--	--	--	--	--	--	Protein of unknown function (DUF1336)	--	S	Function unknown	uncharacterized protein LOC114324045 isoform X2 [Camellia sinensis]	--
Camellia_oleifera_newGene_15210	--	3.87289	76	2.62628	39	5.89448	100	1.848	33	0.31519	6	0.368961	8	0.00548841	-2.10849	down	--	--	--	--	--	--	--	--	--	--	--	--	--
Camellia_oleifera_newGene_15690	--	2.22205	68	2.73036	80	3.03176	94	1.35914	43	1.04684	36	1.25875	40	0.00788275	-1.00857	down	--	--	--	--	--	--	--	--	--	--	--	uncharacterized protein LOC114271378 [Camellia sinensis]	--
Camellia_oleifera_newGene_16113	--	1.40648	66	0.95862	44	2.82352	135	0.316244	16	0.459364	24	0.364363	18	0.00018371	-2.03856	down	--	--	--	--	--	--	--	--	--	--	--	--	--
Camellia_oleifera_newGene_16496	--	6.43067	347	6.71473	347	7.7103	407	10.1884	551	10.093	579	10.7553	542	0.000501128	0.614534	up	[S]	Function unknown	Cellular Component: integral component of membrane (GO:0016021);;	--	--	[R]	General function prediction only	--	Vacuole membrane protein KMS1 OS=Arabidopsis thaliana OX=3702 GN=KMS1 PE=1 SV=1	S	Function unknown	vacuole membrane protein KMS1-like [Camellia sinensis]	cellular component: cellular anatomical entity (GO:0110165)
Camellia_oleifera_newGene_16527	--	3.99314	84	2.22771	46	2.25536	49	19.1724	409	6.27083	145	366.937	7744	0.000121725	5.51493	up	--	--	Biological Process: lipid transport (GO:0006869);; Molecular Function: lipid binding (GO:0008289);;	--	--	--	--	Probable lipid transfer	Xylogen-like protein 11 OS=Arabidopsis thaliana OX=3702 GN=XYP11 PE=2 SV=2	S	Function unknown	non-specific lipid-transfer protein-like protein At2g13820 [Camellia sinensis]	biological process: localization (GO:0051179);; molecular function: binding (GO:0005488)
Camellia_oleifera_newGene_16530	--	1.24986	33	0.809267	21	2.63158	69	3.7916	100	0.482035	14	126.477	3283	0.00508606	4.80764	up	--	--	Biological Process: lipid transport (GO:0006869);; Molecular Function: lipid binding (GO:0008289);;	--	--	--	--	Probable lipid transfer	Non-specific lipid-transfer protein-like protein At2g13820 OS=Arabidopsis thaliana OX=3702 GN=At2g13820 PE=2 SV=1	O	Posttranslational modification, protein turnover, chaperones	non-specific lipid-transfer protein-like protein At2g13820 isoform X2 [Camellia sinensis]	biological process: localization (GO:0051179);; molecular function: binding (GO:0005488)
Camellia_oleifera_newGene_1667	--	0.942683	26	1.38881	37	3.87145	108	5.08037	143	23.0284	691	19.0971	534	6.57338e-07	3.01708	up	--	--	--	--	--	--	--	PAR1 protein	--	S	Function unknown	hypothetical protein HYC85_013263 [Camellia sinensis]	--
Camellia_oleifera_newGene_16700	--	6.78889	366	5.98455	349	6.68516	381	2.57803	161	3.3828	218	4.72186	262	0.00131182	-0.773885	down	[L]	Replication, recombination and repair	Molecular Function: DNA binding (GO:0003677);; Molecular Function: DNA topoisomerase type II (double strand cut, ATP-hydrolyzing) activity (GO:0003918);; Molecular Function: ATP binding (GO:0005524);; Biological Process: DNA topological change (GO:0006265);;	K03164|9.47e-35|pda:103699084|K03164 DNA topoisomerase II [EC:5.6.2.2] | (RefSeq) DNA topoisomerase 2	--	[B]	Chromatin structure and dynamics	--	DNA topoisomerase 2 OS=Pisum sativum OX=3888 GN=TOP2 PE=2 SV=1	B	Chromatin structure and dynamics	beta-galactosidase 5-like [Camellia sinensis]	molecular function: binding (GO:0005488);; molecular function: catalytic activity (GO:0003824);; biological process: metabolic process (GO:0008152);; biological process: cellular process (GO:0009987)
Camellia_oleifera_newGene_16888	--	3.07474	41	1.47733	19	1.77044	24	11.2222	153	2.9573	44	4.67983	64	0.00780233	1.68632	up	--	--	--	--	--	--	--	--	--	--	--	--	--
Camellia_oleifera_newGene_17841	--	1.29088	48	1.30547	46	4.06109	151	0.023139	1	0.425386	17	0.710791	27	0.00572082	-2.42715	down	--	--	Molecular Function: ion channel activity (GO:0005216);; Molecular Function: calcium ion binding (GO:0005509);; Cellular Component: integral component of membrane (GO:0016021);;	K16900|1.49e-151|oeu:111366742|K16900 two pore calcium channel protein, plant | (RefSeq) two pore calcium channel protein 1A-like	--	[PT]	Inorganic ion transport and metabolism;; Signal transduction mechanisms	Ion transport protein	Two pore calcium channel protein 1B OS=Nicotiana tabacum OX=4097 GN=TPC1B PE=2 SV=1	--	--	two pore calcium channel protein 1B-like [Camellia sinensis]	molecular function: transporter activity (GO:0005215);; biological process: cellular process (GO:0009987);; biological process: localization (GO:0051179);; molecular function: binding (GO:0005488);; cellular component: cellular anatomical entity (GO:0110165)
Camellia_oleifera_newGene_18080	--	0.753221	31	1.81408	67	1.67199	66	2.21858	95	1.79674	80	22.2765	771	0.001195	2.5076	up	--	--	Cellular Component: integral component of membrane (GO:0016021);;	K14780|5.99e-56|dcr:108220614|K14780 ATP-dependent RNA helicase DHX37/DHR1 [EC:3.6.4.13] | (RefSeq) ATP-dependent RNA helicase DEAH13-like isoform X1	--	[G]	Carbohydrate transport and metabolism	Protein of unknown function, DUF604	--	G	Carbohydrate transport and metabolism	hypothetical protein HYC85_012220 [Camellia sinensis]	cellular component: cellular anatomical entity (GO:0110165)
Camellia_oleifera_newGene_18084	--	1.35546	76	0.996247	52	0.924767	53	1.35736	78	2.32976	143	17.5425	991	0.000321981	2.72132	up	--	--	Cellular Component: integral component of membrane (GO:0016021);;	K14780|1.47e-91|dcr:108220614|K14780 ATP-dependent RNA helicase DHX37/DHR1 [EC:3.6.4.13] | (RefSeq) ATP-dependent RNA helicase DEAH13-like isoform X1	--	[G]	Carbohydrate transport and metabolism	Protein of unknown function, DUF604	--	G	Carbohydrate transport and metabolism	uncharacterized protein LOC114260585 [Camellia sinensis]	cellular component: cellular anatomical entity (GO:0110165)
Camellia_oleifera_newGene_1821	--	0.662583	23	1.39671	42	1.69258	56	1.12775	43	2.98234	116	9.25851	333	0.00336291	2.0118	up	[G]	Carbohydrate transport and metabolism	Molecular Function: trehalose-phosphatase activity (GO:0004805);; Biological Process: trehalose biosynthetic process (GO:0005992);;	K01087|1.46e-179|vvi:100251837|K01087 trehalose 6-phosphate phosphatase [EC:3.1.3.12] | (RefSeq) uncharacterized LOC100251837	Starch and sucrose metabolism (ko00500)	[G]	Carbohydrate transport and metabolism	Trehalose-phosphatase	Trehalose-phosphate phosphatase A OS=Arabidopsis thaliana OX=3702 GN=TPPA PE=1 SV=1	G	Carbohydrate transport and metabolism	probable trehalose-phosphate phosphatase F isoform X1 [Camellia sinensis]	molecular function: catalytic activity (GO:0003824);; biological process: metabolic process (GO:0008152);; biological process: cellular process (GO:0009987)
Camellia_oleifera_newGene_18295	--	2.22704	98	2.75988	117	1.0093	46	19.6553	885	7.0556	340	3.24462	146	0.000152568	2.41185	up	[G]	Carbohydrate transport and metabolism	Molecular Function: polygalacturonase activity (GO:0004650);; Cellular Component: extracellular region (GO:0005576);; Biological Process: carbohydrate metabolic process (GO:0005975);; Biological Process: cell wall organization (GO:0071555);;	K01213|7.37e-186|tcc:18612416|K01213 galacturan 1,4-alpha-galacturonidase [EC:3.2.1.67] | (RefSeq) exopolygalacturonase	Pentose and glucuronate interconversions (ko00040)	--	--	Glycosyl hydrolases family 28	Exopolygalacturonase (Fragment) OS=Oenothera organensis OX=3945 PE=2 SV=1	G	Carbohydrate transport and metabolism	exopolygalacturonase-like [Camellia sinensis]	molecular function: catalytic activity (GO:0003824);; cellular component: cellular anatomical entity (GO:0110165);; biological process: metabolic process (GO:0008152);; biological process: cellular process (GO:0009987)
Camellia_oleifera_newGene_19019	--	14.4709	558	13.5689	503	14.4401	565	39.6921	1566	40.3033	1701	16.0959	633	0.000461313	1.27973	up	--	--	Molecular Function: hydrolase activity, acting on ester bonds (GO:0016788);;	K00679|3.36e-50|cic:CICLE_v10027727mg|K00679 phospholipid:diacylglycerol acyltransferase [EC:2.3.1.158] | (RefSeq) hypothetical protein	Glycerolipid metabolism (ko00561)	--	--	GDSL-like Lipase/Acylhydrolase	GDSL esterase/lipase At5g55050 OS=Arabidopsis thaliana OX=3702 GN=At5g55050 PE=2 SV=1	L	Replication, recombination and repair	hypothetical protein HYC85_013238, partial [Camellia sinensis]	molecular function: catalytic activity (GO:0003824)
Camellia_oleifera_newGene_1907	--	0.904206	20	0.681494	15	1.1414	26	3.39574	76	1.18667	29	64.4604	1427	0.00108859	4.648	up	--	--	Molecular Function: electron transfer activity (GO:0009055);; Cellular Component: integral component of membrane (GO:0016021);;	--	--	--	--	Plastocyanin-like domain	Blue copper protein OS=Petunia hybrida OX=4102 GN=BCP PE=2 SV=1	S	Function unknown	stellacyanin [Camellia sinensis]	molecular function: catalytic activity (GO:0003824);; biological process: metabolic process (GO:0008152);; cellular component: cellular anatomical entity (GO:0110165)
Camellia_oleifera_newGene_19130	--	11.9068	614	6.93475	341	9.45907	490	11.6978	613	14.0529	795	35.3081	1845	0.00391675	1.17369	up	[E]	Amino acid transport and metabolism	Molecular Function: serine-type carboxypeptidase activity (GO:0004185);;	K16297|2.34e-140|hbr:110670628|K16297 serine carboxypeptidase-like clade II [EC:3.4.16.-] | (RefSeq) serine carboxypeptidase-like 40	--	[OE]	Posttranslational modification, protein turnover, chaperones;; Amino acid transport and metabolism	Serine carboxypeptidase	Serine carboxypeptidase-like 40 OS=Arabidopsis thaliana OX=3702 GN=SCPL40 PE=2 SV=2	O	Posttranslational modification, protein turnover, chaperones	serine carboxypeptidase-like 40 [Camellia sinensis]	molecular function: catalytic activity (GO:0003824);; biological process: metabolic process (GO:0008152)
Camellia_oleifera_newGene_19255	--	2.03445	79	0.922285	35	2.11145	83	0.41762	17	0.550456	24	0.700575	28	0.00383713	-1.48883	down	--	--	--	--	--	--	--	--	--	--	--	--	--
Camellia_oleifera_newGene_19340	--	0.979145	50	0.694577	35	4.5931	238	0.244805	13	0.196631	11	0.863431	45	0.00807262	-2.16095	down	--	--	--	--	--	--	--	--	--	--	--	--	--
Camellia_oleifera_newGene_19488	--	9.52006	284	7.00887	209	14.1319	424	6.46554	198	2.47803	82	3.89043	120	0.00656834	-1.1402	down	--	--	Cellular Component: BRCA1-A complex (GO:0070531);; Cellular Component: BRISC complex (GO:0070552);;	K12173|5.87e-134|ccav:112521105|K12173 BRCA1-A complex subunit BRE | (RefSeq) BRISC and BRCA1-A complex member 2	Homologous recombination (ko03440)	--	--	Brain and reproductive organ-expressed protein (BRE)	--	S	Function unknown	BRISC and BRCA1-A complex member 2 isoform X3 [Camellia sinensis]	cellular component: protein-containing complex (GO:0032991)
Camellia_oleifera_newGene_20442	--	2.90949	95	1.62894	51	2.48718	82	0.718121	24	0.499344	18	1.2988	43	0.00589028	-1.404	down	--	--	Cellular Component: plasma membrane (GO:0005886);; Cellular Component: integral component of membrane (GO:0016021);; Molecular Function: sugar transmembrane transporter activity (GO:0051119);;	K15382|1.46e-129|gra:105797095|K15382 solute carrier family 50 (sugar transporter) | (RefSeq) bidirectional sugar transporter SWEET1	--	[R]	General function prediction only	Sugar efflux transporter for intercellular exchange	Bidirectional sugar transporter SWEET1 OS=Arabidopsis thaliana OX=3702 GN=SWEET1 PE=1 SV=1	U	Intracellular trafficking, secretion, and vesicular transport	bidirectional sugar transport SWEET 1a [Camellia sinensis]	cellular component: cellular anatomical entity (GO:0110165);; molecular function: transporter activity (GO:0005215);; biological process: cellular process (GO:0009987);; biological process: localization (GO:0051179)
Camellia_oleifera_newGene_20910	--	2.64928	200	1.46012	103	2.65566	197	0.844782	67	1.12483	94	1.17243	92	0.00555476	-0.963145	down	--	--	--	--	--	--	--	--	--	--	--	--	--
Camellia_oleifera_newGene_21073	--	2.25969	77	3.26237	92	3.16934	105	1.19963	37	1.4828	53	0.627157	24	0.00390649	-1.25779	down	[R]	General function prediction only	Molecular Function: heparan-alpha-glucosaminide N-acetyltransferase activity (GO:0015019);; Cellular Component: integral component of membrane (GO:0016021);;	K10532|2.56e-76|sly:101254841|K10532 heparan-alpha-glucosaminide N-acetyltransferase [EC:2.3.1.78] | (RefSeq) heparan-alpha-glucosaminide N-acetyltransferase	Glycosaminoglycan degradation (ko00531)	[S]	Function unknown	--	--	J	Translation, ribosomal structure and biogenesis	heparan-alpha-glucosaminide N-acetyltransferase isoform X4 [Camellia sinensis]	molecular function: catalytic activity (GO:0003824);; cellular component: cellular anatomical entity (GO:0110165)
Camellia_oleifera_newGene_21541	--	27.1208	1766	22.5627	1419	35.9173	2356	12.8937	855	13.7303	1006	21.4922	1423	0.00273835	-0.737123	down	[E]	Amino acid transport and metabolism	Molecular Function: asparagine synthase (glutamine-hydrolyzing) activity (GO:0004066);; Molecular Function: ATP binding (GO:0005524);; Biological Process: asparagine biosynthetic process (GO:0006529);; Biological Process: glutamine metabolic process (GO:0006541);;	K01953|0.0|nto:104114069|K01953 asparagine synthase (glutamine-hydrolysing) [EC:6.3.5.4] | (RefSeq) asparagine synthetase [glutamine-hydrolyzing]	Alanine, aspartate and glutamate metabolism (ko00250);; Biosynthesis of amino acids (ko01230)	[E]	Amino acid transport and metabolism	Asparagine synthase	Asparagine synthetase [glutamine-hydrolyzing] OS=Asparagus officinalis OX=4686 PE=2 SV=2	E	Amino acid transport and metabolism	asparagine synthetase [glutamine-hydrolyzing] 1 [Camellia sinensis]	molecular function: catalytic activity (GO:0003824);; molecular function: binding (GO:0005488);; biological process: metabolic process (GO:0008152);; biological process: cellular process (GO:0009987)
Camellia_oleifera_newGene_22102	--	4.57064	201	4.53717	182	5.4674	225	6.04492	267	7.58017	362	6.23312	278	0.00916436	0.585216	up	--	--	Cellular Component: integral component of membrane (GO:0016021);;	--	--	--	--	Plant protein of unknown function	UPF0481 protein At3g47200 OS=Arabidopsis thaliana OX=3702 GN=At3g47200 PE=2 SV=1	S	Function unknown	hypothetical protein HYC85_006835 [Camellia sinensis]	cellular component: cellular anatomical entity (GO:0110165)
Camellia_oleifera_newGene_22255	--	10.5056	387	10.152	359	11.4288	427	5.7778	218	5.46704	221	7.62665	287	0.00147287	-0.68242	down	--	--	Molecular Function: single-stranded DNA binding (GO:0003697);; Molecular Function: RNA binding (GO:0003723);; Biological Process: RNA metabolic process (GO:0016070);; Molecular Function: sequence-specific DNA binding (GO:0043565);;	K14488|6.63e-20|vra:106757509|K14488 SAUR family protein | (RefSeq) uncharacterized protein LOC106757509	Plant hormone signal transduction (ko04075)	[R]	General function prediction only	Translin family	--	S	Function unknown	translin [Camellia sinensis]	molecular function: binding (GO:0005488);; biological process: metabolic process (GO:0008152);; biological process: cellular process (GO:0009987)
Camellia_oleifera_newGene_2228	--	3.86744	137	3.89805	133	4.39107	158	1.77524	65	2.37815	92	1.99906	73	0.00208863	-0.890028	down	--	--	--	--	--	--	--	--	--	--	--	--	--
Camellia_oleifera_newGene_22658	--	2.09843	49	3.45923	77	7.72229	180	1.33143	32	1.19268	31	1.7708	42	0.0057009	-1.50262	down	--	--	--	--	--	--	--	--	--	--	--	--	--
Camellia_oleifera_newGene_22669	--	6.39271	117	3.05031	52	4.44677	85	0.596095	14	1.01647	25	1.15525	26	8.80288e-05	-1.957	down	--	--	--	--	--	--	--	--	--	--	--	--	--
Camellia_oleifera_newGene_22717	--	340.222	11912	246.469	8292	290.111	10308	465.979	16701	556.529	21336	328.587	11745	0.0050264	0.719322	up	--	--	Molecular Function: peroxidase activity (GO:0004601);; Cellular Component: extracellular region (GO:0005576);; Biological Process: response to oxidative stress (GO:0006979);; Molecular Function: heme binding (GO:0020037);; Biological Process: hydrogen peroxide catabolic process (GO:0042744);; Molecular Function: metal ion binding (GO:0046872);;	K00430|5.54e-149|pavi:110768374|K00430 peroxidase [EC:1.11.1.7] | (RefSeq) cationic peroxidase 1-like isoform X1	Phenylpropanoid biosynthesis (ko00940)	--	--	Peroxidase	Cationic peroxidase 1 OS=Arachis hypogaea OX=3818 GN=PNC1 PE=1 SV=2	Q	Secondary metabolites biosynthesis, transport and catabolism	cationic peroxidase 1-like [Camellia sinensis]	molecular function: catalytic activity (GO:0003824);; molecular function: antioxidant activity (GO:0016209);; biological process: metabolic process (GO:0008152);; biological process: cellular process (GO:0009987);; biological process: response to stimulus (GO:0050896);; biological process: detoxification (GO:0098754);; cellular component: cellular anatomical entity (GO:0110165);; molecular functi…
Camellia_oleifera_newGene_22934	--	8.14691	460	7.33329	388	7.97633	455	10.3637	575	12.6617	762	12.5545	675	0.000413156	0.632517	up	--	--	Cellular Component: integral component of membrane (GO:0016021);; Molecular Function: hydrolase activity (GO:0016787);;	--	--	[U]	Intracellular trafficking, secretion, and vesicular transport	EXS family	--	U	Intracellular trafficking, secretion, and vesicular transport	SPX and EXS domain-containing protein 1-like isoform X1 [Camellia sinensis]	cellular component: cellular anatomical entity (GO:0110165);; molecular function: catalytic activity (GO:0003824)
Camellia_oleifera_newGene_23445	--	0.496607	19	0.438743	16	0.543524	21	0.760466	29	2.47374	100	5.41982	204	0.000146554	2.55736	up	--	--	Cellular Component: integral component of membrane (GO:0016021);;	--	--	--	--	Protein of unknown function, DUF599	--	S	Function unknown	hypothetical protein TEA_003845 [Camellia sinensis var. sinensis]	cellular component: cellular anatomical entity (GO:0110165)
Camellia_oleifera_newGene_2364	--	5.99742	200	3.62269	118	7.4454	253	1.31827	47	2.00578	75	3.62119	118	0.00344885	-1.2325	down	--	--	--	--	--	--	--	--	--	--	--	--	--
Camellia_oleifera_newGene_23666	--	0.209924	21	0.566844	54	0.124379	13	0.232047	24	0.753087	81	3.52957	351	0.0093678	2.29413	up	[T]	Signal transduction mechanisms	Molecular Function: protein serine/threonine kinase activity (GO:0004674);; Molecular Function: ATP binding (GO:0005524);; Cellular Component: integral component of membrane (GO:0016021);;	K20181|5.21e-115|mtr:MTR_5g026090|K20181 vacuolar protein sorting-associated protein 18 | (RefSeq) vacuolar sorting-associated-like protein	--	--	--	Protein kinase domain	Probable LRR receptor-like serine/threonine-protein kinase At3g47570 OS=Arabidopsis thaliana OX=3702 GN=At3g47570 PE=2 SV=1	T	Signal transduction mechanisms	hypothetical protein TEA_022456 [Camellia sinensis var. sinensis]	molecular function: catalytic activity (GO:0003824);; biological process: metabolic process (GO:0008152);; biological process: cellular process (GO:0009987);; molecular function: binding (GO:0005488);; cellular component: cellular anatomical entity (GO:0110165)
Camellia_oleifera_newGene_23845	--	2.66756	117	1.32444	56	2.77583	124	10.7327	480	5.62383	269	2.95835	132	0.00158343	1.63035	up	--	--	Molecular Function: ADP binding (GO:0043531);;	K13459|3.72e-50|mdm:103412686|K13459 disease resistance protein RPS2 | (RefSeq) disease resistance protein At4g27190-like	Plant-pathogen interaction (ko04626)	[T]	Signal transduction mechanisms	NB-ARC domain	Disease resistance protein UNI OS=Arabidopsis thaliana OX=3702 GN=UNI PE=1 SV=2	T	Signal transduction mechanisms	disease resistance protein At4g27190-like [Camellia sinensis]	molecular function: binding (GO:0005488)
Camellia_oleifera_newGene_24496	--	6.9886	298	5.98915	288	9.58762	487	2.36693	120	3.57883	194	5.68207	222	0.00152221	-0.988194	down	--	--	--	--	--	--	--	--	--	--	--	--	--
Camellia_oleifera_newGene_24532	--	1.50693	52	0.107157	4	1.82417	64	0.73633	26	6.67108	252	12.2062	429	0.00485428	2.58508	up	[G]	Carbohydrate transport and metabolism	Molecular Function: hydrolase activity, hydrolyzing O-glycosyl compounds (GO:0004553);; Cellular Component: cell wall (GO:0005618);; Biological Process: cellular glucan metabolic process (GO:0006073);; Molecular Function: xyloglucan:xyloglucosyl transferase activity (GO:0016762);; Cellular Component: apoplast (GO:0048046);; Biological Process: cell wall organization (GO:0071555);;	K08235|7.49e-170|nnu:104587300|K08235 xyloglucan:xyloglucosyl transferase [EC:2.4.1.207] | (RefSeq) xyloglucan endotransglucosylase/hydrolase 2-like	--	--	--	Glycosyl hydrolases family 16	Xyloglucan endotransglucosylase/hydrolase 2 OS=Glycine max OX=3847 PE=2 SV=1	G	Carbohydrate transport and metabolism	xyloglucan endotransglucosylase/hydrolase 2-like isoform X2 [Camellia sinensis]	molecular function: catalytic activity (GO:0003824);; cellular component: cellular anatomical entity (GO:0110165);; biological process: metabolic process (GO:0008152);; biological process: cellular process (GO:0009987)
Camellia_oleifera_newGene_24748	--	5.49634	208	3.9886	158	5.50892	206	4.55975	109	1.85993	84	3.01438	111	0.00182174	-0.891924	down	[T]	Signal transduction mechanisms	Molecular Function: ATP binding (GO:0005524);; Cellular Component: integral component of membrane (GO:0016021);; Molecular Function: ATPase activity (GO:0016887);;	K05681|3.14e-32|nto:104101789|K05681 ATP-binding cassette, subfamily G (WHITE), member 2 | (RefSeq) ABC transporter G family member 9-like	ABC transporters (ko02010)	[Q]	Secondary metabolites biosynthesis, transport and catabolism	ABC transporter	ABC transporter G family member 22 OS=Arabidopsis thaliana OX=3702 GN=ABCG22 PE=1 SV=1	Q	Secondary metabolites biosynthesis, transport and catabolism	hypothetical protein HYC85_025373 [Camellia sinensis]	molecular function: binding (GO:0005488);; cellular component: cellular anatomical entity (GO:0110165);; molecular function: catalytic activity (GO:0003824)
Camellia_oleifera_newGene_25946	--	299.751	8454	264.718	7174	280.713	8034	79.7865	2304	114.234	3528	140.493	4045	6.321e-09	-1.26312	down	[P]	Inorganic ion transport and metabolism	Molecular Function: superoxide dismutase activity (GO:0004784);; Molecular Function: metal ion binding (GO:0046872);;	K04565|1.15e-98|pop:18098883|K04565 superoxide dismutase, Cu-Zn family [EC:1.15.1.1] | (RefSeq) superoxide dismutase [Cu-Zn] 2	Peroxisome (ko04146)	[P]	Inorganic ion transport and metabolism	Copper/zinc superoxide dismutase (SODC)	Superoxide dismutase [Cu-Zn] OS=Ipomoea batatas OX=4120 GN=SODCC PE=2 SV=2	P	Inorganic ion transport and metabolism	superoxide dismutase [Cu-Zn] 1 [Camellia sinensis]	molecular function: catalytic activity (GO:0003824);; molecular function: antioxidant activity (GO:0016209);; biological process: metabolic process (GO:0008152);; biological process: cellular process (GO:0009987);; biological process: response to stimulus (GO:0050896);; biological process: detoxification (GO:0098754);; molecular function: binding (GO:0005488)
Camellia_oleifera_newGene_25965	--	0.525709	32	0.499479	30	0.183056	12	0.860533	54	0.186554	13	6.8253	424	0.00593351	2.68895	up	--	--	Molecular Function: RNA binding (GO:0003723);; Biological Process: RNA processing (GO:0006396);; Molecular Function: RNA methyltransferase activity (GO:0008173);;	K13963|1.38e-152|vra:111242705|K13963 serpin B | (RefSeq) uncharacterized protein LOC111242705	--	--	--	Endonuclease/Exonuclease/phosphatase family	--	S	Function unknown	uncharacterized protein LOC114292734 [Camellia sinensis]	molecular function: binding (GO:0005488);; biological process: metabolic process (GO:0008152);; biological process: cellular process (GO:0009987);; molecular function: catalytic activity (GO:0003824)
Camellia_oleifera_newGene_26069	--	84.8603	2528	73.9674	2117	79.8991	2415	101.621	3098	207.828	6778	106.036	3224	0.0035	0.88621	up	[E]	Amino acid transport and metabolism	Cellular Component: nucleus (GO:0005634);; Molecular Function: protein heterodimerization activity (GO:0046982);;	--	--	--	--	Aluminium induced protein	Stem-specific protein TSJT1 OS=Nicotiana tabacum OX=4097 GN=TSJT1 PE=2 SV=1	S	Function unknown	stem-specific protein TSJT1 [Camellia sinensis]	cellular component: intracellular (GO:0005622);; cellular component: cellular anatomical entity (GO:0110165);; molecular function: binding (GO:0005488)
Camellia_oleifera_newGene_26097	--	3.12152	79	2.02794	49	2.14155	55	15.7033	403	1.87019	52	183.634	4688	0.000892518	4.79842	up	--	--	--	--	--	--	--	Probable lipid transfer	--	S	Function unknown	hypothetical protein HYC85_019410 [Camellia sinensis]	--
Camellia_oleifera_newGene_26305	--	20.6682	379	16.8351	296	18.8927	351	6.53438	124	1.93966	42	8.81317	166	0.000591342	-1.60474	down	--	--	Cellular Component: ubiquitin ligase complex (GO:0000151);; Molecular Function: p53 binding (GO:0002039);; Molecular Function: molecular_function (GO:0003674);; Molecular Function: catalytic activity (GO:0003824);; Molecular Function: ubiquitin-protein transferase activity (GO:0004842);; Molecular Function: signaling receptor binding (GO:0005102);; Molecular Function: binding (GO:0005488);; Molec…	K10144|1.48e-16|bna:106403778|K10144 RING finger and CHY zinc finger domain-containing protein 1 [EC:2.3.2.27] | (RefSeq) probable E3 ubiquitin-protein ligase RZFP34	Ubiquitin mediated proteolysis (ko04120)	[R]	General function prediction only	Zinc-ribbon	Probable E3 ubiquitin-protein ligase RZFP34 OS=Oryza sativa subsp. japonica OX=39947 GN=RZFP34 PE=2 SV=1	O	Posttranslational modification, protein turnover, chaperones	hypothetical protein HYC85_011307 [Camellia sinensis]	cellular component: protein-containing complex (GO:0032991);; molecular function: binding (GO:0005488);; molecular function: catalytic activity (GO:0003824);; cellular component: intracellular (GO:0005622);; cellular component: cellular anatomical entity (GO:0110165);; biological process: metabolic process (GO:0008152);; biological process: cellular process (GO:0009987);; biological process: biol…
Camellia_oleifera_newGene_26366	--	34.3063	936	43.3066	1136	30.8157	854	47.2881	1321	70.5477	2108	80.4748	2241	0.000369106	0.93535	up	--	--	--	--	--	--	--	--	--	--	--	proline-rich extensin-like protein EPR1 [Camellia sinensis]	--
Camellia_oleifera_newGene_26772	--	3.52592	129	3.04771	107	5.38228	199	1.13061	43	2.40813	97	1.87065	70	0.00907858	-1.03852	down	[HC]	Coenzyme transport and metabolism;; Energy production and conversion	Molecular Function: FAD binding (GO:0071949);;	K09838|7.89e-10|mpp:MICPUCDRAFT_19991|K09838 zeaxanthin epoxidase [EC:1.14.15.21] | (RefSeq) ZEP1; zeaxanthin epoxidase	Carotenoid biosynthesis (ko00906)	[CR]	Energy production and conversion;; General function prediction only	FAD binding domain	Monooxygenase 1 OS=Arabidopsis thaliana OX=3702 GN=MO1 PE=2 SV=1	C	Energy production and conversion	monooxygenase 1-like [Camellia sinensis]	molecular function: binding (GO:0005488)
Camellia_oleifera_newGene_26895	--	1.95596	43	1.96162	42	2.84565	64	0.704192	16	0.8846	22	0.732114	17	0.00373471	-1.42164	down	--	--	Biological Process: reproduction (GO:0000003);; Biological Process: response to acid chemical (GO:0001101);; Biological Process: developmental process involved in reproduction (GO:0003006);; Molecular Function: molecular_function (GO:0003674);; Molecular Function: nucleic acid binding (GO:0003676);; Molecular Function: DNA binding (GO:0003677);; Molecular Function: DNA-binding transcription facto…	K09338|1.14e-11|jcu:105630406|K09338 homeobox-leucine zipper protein | (RefSeq) homeobox-leucine zipper protein ATHB-13	--	--	--	--	--	K	Transcription	hypothetical protein HYC85_032071 [Camellia sinensis]	biological process: reproduction (GO:0000003);; biological process: response to stimulus (GO:0050896);; biological process: reproductive process (GO:0022414);; biological process: developmental process (GO:0032502);; molecular function: binding (GO:0005488);; molecular function: transcription regulator activity (GO:0140110);; biological process: biological regulation (GO:0065007);; biological pro…
Camellia_oleifera_newGene_27226	--	20.7305	703	14.7696	481	20.1926	694	9.37083	325	12.3974	460	12.9937	450	0.00718966	-0.594209	down	--	--	Molecular Function: single-stranded DNA binding (GO:0003697);; Biological Process: regulation of transcription, DNA-templated (GO:0006355);; Biological Process: defense response (GO:0006952);;	--	--	--	--	Whirly transcription factor	Single-stranded DNA-binding protein WHY2, mitochondrial OS=Solanum tuberosum OX=4113 GN=WHY2 PE=1 SV=1	L	Replication, recombination and repair	single-stranded DNA-binding protein WHY2, mitochondrial [Camellia sinensis]	molecular function: binding (GO:0005488);; biological process: biological regulation (GO:0065007);; biological process: response to stimulus (GO:0050896)
Camellia_oleifera_newGene_27235	--	2.49591	188	3.15472	227	3.37689	256	1.03563	81	1.88958	156	1.68123	128	0.00487722	-0.882909	down	[O]	Posttranslational modification, protein turnover, chaperones	Molecular Function: ATP binding (GO:0005524);; Biological Process: protein folding (GO:0006457);; Cellular Component: integral component of membrane (GO:0016021);; Molecular Function: unfolded protein binding (GO:0051082);;	K03283|3.79e-216|rcu:8263274|K03283 heat shock 70kDa protein 1/2/6/8 | (RefSeq) stromal 70 kDa heat shock-related protein, chloroplastic	Spliceosome (ko03040);; Protein processing in endoplasmic reticulum (ko04141);; Endocytosis (ko04144)	[O]	Posttranslational modification, protein turnover, chaperones	Hsp70 protein	Stromal 70 kDa heat shock-related protein, chloroplastic OS=Pisum sativum OX=3888 GN=HSP70 PE=2 SV=1	O	Posttranslational modification, protein turnover, chaperones	hypothetical protein HYC85_019767 [Camellia sinensis]	molecular function: binding (GO:0005488);; biological process: cellular process (GO:0009987);; cellular component: cellular anatomical entity (GO:0110165)
Camellia_oleifera_newGene_2766	--	3.34205	132	2.64236	113	3.4254	154	1.05142	45	1.67579	78	1.85323	79	0.00360665	-0.977543	down	--	--	--	--	--	--	--	--	--	--	--	--	--
Camellia_oleifera_newGene_2827	--	37.193	2013	48.3818	2516	23.4929	1290	139.797	7742	121.483	7198	27.0476	1494	0.00484928	1.49508	up	--	--	Molecular Function: magnesium ion binding (GO:0000287);; Molecular Function: terpene synthase activity (GO:0010333);;	K15803|2.79e-271|vvi:100232954|K15803 (-)-germacrene D synthase [EC:4.2.3.75] | (RefSeq) (-)-germacrene D synthase	Sesquiterpenoid and triterpenoid biosynthesis (ko00909)	--	--	Terpene synthase family, metal binding domain	(-)-germacrene D synthase OS=Vitis vinifera OX=29760 GN=VIT_19s0014g04930 PE=1 SV=1	S	Function unknown	terpene synthase [Camellia sinensis]	molecular function: binding (GO:0005488);; molecular function: catalytic activity (GO:0003824)
Camellia_oleifera_newGene_283	--	0.622654	43	0.723885	48	1.269	88	0	0	0	0	0.058777	5	3.77541e-07	-5.14669	down	--	--	--	--	--	--	--	--	--	--	--	--	--
Camellia_oleifera_newGene_28989	--	0.816183	55	0.835117	55	0.998423	69	1.12107	78	1.7325	118	5.78509	398	0.00309361	1.72268	up	--	--	Biological Process: defense response (GO:0006952);; Cellular Component: integral component of membrane (GO:0016021);; Molecular Function: palmitoyltransferase activity (GO:0016409);;	K20027|2.58e-309|sind:105178457|K20027 palmitoyltransferase ZDHHC1/11 [EC:2.3.1.225] | (RefSeq) protein S-acyltransferase 21	--	[R]	General function prediction only	DHHC palmitoyltransferase	Protein S-acyltransferase 21 OS=Arabidopsis thaliana OX=3702 GN=PAT21 PE=2 SV=1	S	Function unknown	protein S-acyltransferase 21-like [Camellia sinensis]	biological process: response to stimulus (GO:0050896);; cellular component: cellular anatomical entity (GO:0110165);; molecular function: catalytic activity (GO:0003824)
Camellia_oleifera_newGene_29560	--	4.81324	65	9.01132	98	7.05279	96	16.9664	200	15.7522	204	10.1831	124	0.00476081	1.03728	up	--	--	--	--	--	--	--	--	--	--	--	--	--
Camellia_oleifera_newGene_29789	--	3.86771	66	1.58283	27	2.70524	47	0.449369	8	1.17407	23	0.683395	12	0.00828546	-1.69849	down	--	--	--	K13863|2.92e-19|sita:101772410|K13863 solute carrier family 7 (cationic amino acid transporter), member 1 | (RefSeq) cationic amino acid transporter 2, vacuolar	--	--	--	NEMP family	--	S	Function unknown	uncharacterized protein LOC114264419 isoform X9 [Camellia sinensis]	--
Camellia_oleifera_newGene_30111	--	4.125	41	9.18896	87	5.23255	52	1.92026	20	0.980165	11	1.76663	18	0.00142478	-1.88391	down	[M]	Cell wall/membrane/envelope biogenesis	--	K06119|5.57e-47|aip:107625719|K06119 sulfoquinovosyltransferase [EC:2.4.1.-] | (RefSeq) sulfoquinovosyl transferase SQD2	Glycerolipid metabolism (ko00561)	[MOI]	Cell wall/membrane/envelope biogenesis;; Posttranslational modification, protein turnover, chaperones;; Lipid transport and metabolism	--	Sulfoquinovosyl transferase SQD2 OS=Arabidopsis thaliana OX=3702 GN=SQD2 PE=1 SV=1	--	--	sulfoquinovosyl transferase SQD2-like [Camellia sinensis]	--
Camellia_oleifera_newGene_30344	--	5.34432	267	5.81892	279	5.75405	285	13.0784	675	12.4956	644	7.3001	343	0.00153716	1.01543	up	--	--	Molecular Function: calcium ion binding (GO:0005509);;	--	--	--	--	--	Uncharacterized calcium-binding protein At1g02270 OS=Arabidopsis thaliana OX=3702 GN=At1g02270 PE=2 SV=2	K	Transcription	uncharacterized calcium-binding protein At1g02270-like isoform X2 [Camellia sinensis]	molecular function: binding (GO:0005488)
Camellia_oleifera_newGene_30748	--	0.840429	63	1.64657	184	1.97279	182	2.90841	331	2.79805	328	2.2475	277	0.00789847	1.13161	up	--	--	--	--	--	--	--	--	--	--	--	--	--
Camellia_oleifera_newGene_30913	--	8.49111	239	9.03342	244	9.62229	275	5.49897	159	5.08519	157	6.21612	179	0.00694138	-0.604954	down	[H]	Coenzyme transport and metabolism	Biological Process: protein lipoylation (GO:0009249);; Molecular Function: lipoyl(octanoyl) transferase activity (GO:0033819);;	K23735|2.55e-91|qsu:112015291|K23735 lipoyl(octanoyl) transferase 2 [EC:2.3.1.181] | (RefSeq) octanoyltransferase	Lipoic acid metabolism (ko00785)	[CH]	Energy production and conversion;; Coenzyme transport and metabolism	Biotin/lipoate A/B protein ligase family	Octanoyltransferase LIP2, mitochondrial OS=Arabidopsis thaliana OX=3702 GN=LIP2 PE=1 SV=1	--	--	octanoyltransferase LIP2, mitochondrial-like isoform X1 [Camellia sinensis]	biological process: metabolic process (GO:0008152);; biological process: cellular process (GO:0009987);; molecular function: catalytic activity (GO:0003824)
Camellia_oleifera_newGene_30994	--	8.39119	304	9.32373	357	7.7756	300	5.80886	219	3.42008	147	5.27291	189	0.00770485	-0.783532	down	--	--	Cellular Component: integral component of membrane (GO:0016021);;	--	--	--	--	CRT-like, chloroquine-resistance transporter-like	Protein CLT3, chloroplastic OS=Arabidopsis thaliana OX=3702 GN=CLT3 PE=2 SV=1	S	Function unknown	protein CLT3, chloroplastic-like [Camellia sinensis]	cellular component: cellular anatomical entity (GO:0110165)
Camellia_oleifera_newGene_31059	--	4.92647	308	3.06464	179	7.03125	453	1.18045	76	2.04418	144	2.99304	185	0.00358925	-1.19276	down	--	--	--	--	--	--	--	--	--	--	--	--	--
Camellia_oleifera_newGene_31178	--	3.32323	172	2.26748	113	2.22759	117	8.87822	470	6.51118	369	2.42667	128	0.00787061	1.2939	up	--	--	Molecular Function: protein dimerization activity (GO:0046983);;	K13422|8.61e-17|pxb:103936401|K13422 transcription factor MYC2 | (RefSeq) transcription factor MYC2-like	MAPK signaling pathway - plant (ko04016);; Plant hormone signal transduction (ko04075)	--	--	Helix-loop-helix DNA-binding domain	Transcription factor bHLH25 OS=Arabidopsis thaliana OX=3702 GN=BHLH25 PE=2 SV=2	K	Transcription	transcription factor bHLH25-like [Camellia sinensis]	molecular function: binding (GO:0005488)
Camellia_oleifera_newGene_31361	--	1.16681	59	0.698098	34	0.308204	16	5.5435	284	1.57632	87	0.917277	47	0.0083397	1.97746	up	[I]	Lipid transport and metabolism	Molecular Function: catalytic activity (GO:0003824);;	--	--	[R]	General function prediction only	alpha/beta hydrolase fold	--	S	Function unknown	monoacylglycerol lipase ABHD6-like [Camellia sinensis]	molecular function: catalytic activity (GO:0003824)
Camellia_oleifera_newGene_31579	--	0.277975	10	0.463756	13	0.57826	20	2.61269	68	1.71765	64	2.57164	89	1.25357e-06	2.38009	up	--	--	--	--	--	--	--	--	--	L	Replication, recombination and repair	putative F-box protein At1g67623 isoform X1 [Camellia sinensis]	--
Camellia_oleifera_newGene_31879	--	0.499019	10	3.45196	65	1.89054	38	1.86363	38	5.37873	115	20.5122	409	0.00708072	2.25905	up	--	--	--	--	--	--	--	--	--	--	--	hypothetical protein HYC85_005763 [Camellia sinensis]	--
Camellia_oleifera_newGene_32191	--	7.11302	406	7.31695	440	6.41335	355	1.512	107	0.68556	42	1.40545	84	3.39863e-09	-2.34963	down	--	--	--	--	--	--	--	--	--	--	--	--	--
Camellia_oleifera_newGene_32220	--	2.77441	260	2.16284	170	4.1279	294	1.53755	113	1.25285	127	1.26877	131	0.000551291	-0.942219	down	--	--	--	--	--	--	--	--	--	--	--	--	--
Camellia_oleifera_newGene_33156	--	66.8745	2823	98.6163	4058	67.8213	2778	44.0242	1986	32.7016	1535	37.2746	1648	0.000934967	-0.904238	down	--	--	Biological Process: chromatin remodeling (GO:0006338);; Cellular Component: Ino80 complex (GO:0031011);;	--	--	--	--	--	--	E	Amino acid transport and metabolism	uncharacterized protein LOC114293627 [Camellia sinensis]	biological process: cellular process (GO:0009987);; cellular component: intracellular (GO:0005622);; cellular component: protein-containing complex (GO:0032991);; cellular component: cellular anatomical entity (GO:0110165)
Camellia_oleifera_newGene_33233	--	1.37585	115	2.34627	177	1.54547	127	3.66371	289	3.18062	281	4.09254	324	0.000308346	1.0861	up	--	--	Biological Process: lipid metabolic process (GO:0006629);; Molecular Function: phospholipase A1 activity (GO:0008970);;	--	--	--	--	--	Phospholipase A1 PLIP1, chloroplastic OS=Arabidopsis thaliana OX=3702 GN=PLIP1 PE=1 SV=1	G	Carbohydrate transport and metabolism	LOW QUALITY PROTEIN: phospholipase A1 PLIP1, chloroplastic-like [Camellia sinensis]	biological process: metabolic process (GO:0008152);; molecular function: catalytic activity (GO:0003824)
Camellia_oleifera_newGene_3328	--	2.93383	73	2.73289	65	2.7464	69	1.24605	32	1.47814	40	0.852115	22	0.00878025	-1.13124	down	--	--	Molecular Function: nucleic acid binding (GO:0003676);; Molecular Function: methyltransferase activity (GO:0008168);; Biological Process: methylation (GO:0032259);;	K15430|4.49e-127|vvi:100255656|K15430 tRNA (guanine10-N2)-methyltransferase [EC:2.1.1.214] | (RefSeq) tRNA (guanine(10)-N2)-methyltransferase homolog	--	[L]	Replication, recombination and repair	--	--	L	Replication, recombination and repair	hypothetical protein HYC85_009983 [Camellia sinensis]	molecular function: binding (GO:0005488);; molecular function: catalytic activity (GO:0003824);; biological process: metabolic process (GO:0008152)
Camellia_oleifera_newGene_33354	--	6.33615	266	4.5927	186	4.20385	179	21.7835	934	12.0275	549	124.999	5324	0.000292135	3.41782	up	[IR]	Lipid transport and metabolism;; General function prediction only	Molecular Function: hydrolase activity, acting on ester bonds (GO:0016788);;	--	--	--	--	GDSL-like Lipase/Acylhydrolase	GDSL esterase/lipase At1g74460 OS=Arabidopsis thaliana OX=3702 GN=At1g74460 PE=2 SV=1	I	Lipid transport and metabolism	GDSL esterase/lipase At1g74460 [Camellia sinensis]	molecular function: catalytic activity (GO:0003824)
Camellia_oleifera_newGene_33421	--	1.39453	136	2.26844	192	2.74921	181	3.31092	329	3.13863	334	2.49497	247	0.00350877	0.844729	up	--	--	--	--	--	--	--	F-box associated domain	F-box protein At1g53790 OS=Arabidopsis thaliana OX=3702 GN=At1g53790 PE=2 SV=1	S	Function unknown	F-box protein [Actinidia chinensis var. chinensis]	--
Camellia_oleifera_newGene_33716	--	2.11253	55	1.56632	40	2.15138	57	0.201501	6	0.27116	8	0.43529	12	9.51059e-06	-2.53687	down	--	--	Molecular Function: ATP binding (GO:0005524);; Cellular Component: mRNA cleavage factor complex (GO:0005849);; Biological Process: mRNA 3'-end processing (GO:0031124);;	K14399|8.15e-38|nnu:104596789|K14399 polyribonucleotide 5'-hydroxyl-kinase [EC:2.7.1.78] | (RefSeq) protein CLP1 homolog	mRNA surveillance pathway (ko03015)	[A]	RNA processing and modification	mRNA cleavage and polyadenylation factor CLP1 P-loop	Protein CLP1 homolog OS=Arabidopsis thaliana OX=3702 GN=CLPS3 PE=1 SV=1	A	RNA processing and modification	protein CLP1 homolog isoform X2 [Camellia sinensis]	molecular function: binding (GO:0005488);; cellular component: protein-containing complex (GO:0032991);; biological process: metabolic process (GO:0008152);; biological process: cellular process (GO:0009987)
Camellia_oleifera_newGene_33726	--	1.39044	93	1.4995	99	0.556622	39	1.4283	102	6.64249	410	2.73465	161	0.00994276	1.49041	up	--	--	--	K12447|2.67e-43|dzi:111312249|K12447 UDP-sugar pyrophosphorylase [EC:2.7.7.64] | (RefSeq) UDP-sugar pyrophosphorylase-like isoform X1	Pentose and glucuronate interconversions (ko00040);; Galactose metabolism (ko00052);; Ascorbate and aldarate metabolism (ko00053);; Amino sugar and nucleotide sugar metabolism (ko00520)	[R]	General function prediction only	--	--	O	Posttranslational modification, protein turnover, chaperones	hypothetical protein EZV62_015474 [Acer yangbiense]	--
Camellia_oleifera_newGene_3416	--	5.91155	183	5.35831	159	2.79275	88	15.7369	495	11.212	379	5.5663	175	0.00641438	1.29285	up	--	--	--	K08248|3.17e-54|zju:107414194|K08248 (R)-mandelonitrile lyase [EC:4.1.2.10] | (RefSeq) (R)-mandelonitrile lyase 1-like	Cyanoamino acid metabolism (ko00460)	[R]	General function prediction only	gag-polypeptide of LTR copia-type	--	L	Replication, recombination and repair	uncharacterized protein LOC112184946 [Rosa chinensis]	--
Camellia_oleifera_newGene_34579	--	3.43009	161	4.18537	188	2.15863	103	1.75877	85	1.3582	72	0.833319	42	0.00844247	-1.1877	down	--	--	Molecular Function: hydrolase activity, acting on ester bonds (GO:0016788);;	K01206|6.37e-47|csat:104786708|K01206 alpha-L-fucosidase [EC:3.2.1.51] | (RefSeq) alpha-L-fucosidase 3	Other glycan degradation (ko00511)	--	--	GDSL-like Lipase/Acylhydrolase	GDSL esterase/lipase At5g14450 OS=Arabidopsis thaliana OX=3702 GN=At5g14450 PE=2 SV=1	S	Function unknown	GDSL esterase/lipase At5g14450-like [Camellia sinensis]	molecular function: catalytic activity (GO:0003824)
Camellia_oleifera_newGene_35037	--	1.2277	60	2.31875	84	1.47114	74	0.610969	31	0.620024	30	0.741502	37	0.00545801	-1.15366	down	--	--	Cellular Component: integral component of membrane (GO:0016021);;	--	--	--	--	--	--	--	--	probable sugar phosphate/phosphate translocator At3g14410 [Camellia sinensis]	cellular component: cellular anatomical entity (GO:0110165)
Camellia_oleifera_newGene_35119	--	9.64933	439	11.5565	505	7.10374	328	64.7678	3012	21.4682	1068	9.36259	435	0.00141938	1.86368	up	[G]	Carbohydrate transport and metabolism	Molecular Function: polygalacturonase activity (GO:0004650);; Cellular Component: extracellular region (GO:0005576);; Biological Process: carbohydrate metabolic process (GO:0005975);; Biological Process: cell wall organization (GO:0071555);;	K01213|1.25e-140|egr:104416419|K01213 galacturan 1,4-alpha-galacturonidase [EC:3.2.1.67] | (RefSeq) exopolygalacturonase	Pentose and glucuronate interconversions (ko00040)	--	--	Glycosyl hydrolases family 28	Exopolygalacturonase clone GBGE184 OS=Arabidopsis thaliana OX=3702 GN=PGA3 PE=2 SV=1	G	Carbohydrate transport and metabolism	hypothetical protein HYC85_032272 [Camellia sinensis]	molecular function: catalytic activity (GO:0003824);; cellular component: cellular anatomical entity (GO:0110165);; biological process: metabolic process (GO:0008152);; biological process: cellular process (GO:0009987)
Camellia_oleifera_newGene_35381	--	5.73026	159	4.76678	141	3.94673	123	2.63072	83	1.65176	56	2.4617	78	0.00628161	-0.953532	down	--	--	Molecular Function: DNA binding (GO:0003677);; Molecular Function: DNA-directed 5'-3' RNA polymerase activity (GO:0003899);; Biological Process: transcription, DNA-templated (GO:0006351);; Molecular Function: zinc ion binding (GO:0008270);;	--	--	--	--	--	--	--	--	uncharacterized protein LOC114265808 [Camellia sinensis]	molecular function: binding (GO:0005488);; molecular function: catalytic activity (GO:0003824);; biological process: metabolic process (GO:0008152);; biological process: cellular process (GO:0009987)
Camellia_oleifera_newGene_3545	--	1.63898	122	0.741013	75	1.15741	93	1.79508	128	2.83581	194	3.50889	302	0.00439367	1.10444	up	--	--	Molecular Function: protein kinase activity (GO:0004672);; Molecular Function: ATP binding (GO:0005524);; Cellular Component: integral component of membrane (GO:0016021);;	K13429|7.93e-100|vvi:100255092|K13429 chitin elicitor receptor kinase 1 | (RefSeq) lysM domain receptor-like kinase 3	Plant-pathogen interaction (ko04626)	--	--	LysM domain	LysM domain receptor-like kinase 3 OS=Medicago truncatula OX=3880 GN=LYK3 PE=1 SV=1	T	Signal transduction mechanisms	lysM domain receptor-like kinase 3 isoform X2 [Camellia sinensis]	molecular function: catalytic activity (GO:0003824);; biological process: metabolic process (GO:0008152);; biological process: cellular process (GO:0009987);; molecular function: binding (GO:0005488);; cellular component: cellular anatomical entity (GO:0110165)
Camellia_oleifera_newGene_35510	--	3.44154	107	1.93174	58	1.29546	41	16.1877	513	4.3337	147	3.34401	106	0.00285874	1.94108	up	--	--	Biological Process: reproduction (GO:0000003);; Biological Process: cell morphogenesis (GO:0000902);; Biological Process: cell morphogenesis involved in differentiation (GO:0000904);; Biological Process: developmental process involved in reproduction (GO:0003006);; Cellular Component: cellular_component (GO:0005575);; Cellular Component: intracellular (GO:0005622);; Cellular Component: obsolete c…	--	--	--	--	P21-Rho-binding domain	CRIB domain-containing protein RIC1 OS=Arabidopsis thaliana OX=3702 GN=RIC1 PE=1 SV=1	S	Function unknown	hypothetical protein HYC85_031373 [Camellia sinensis]	biological process: reproduction (GO:0000003);; biological process: developmental process (GO:0032502);; biological process: reproductive process (GO:0022414);; cellular component: intracellular (GO:0005622);; cellular component: cellular anatomical entity (GO:0110165);; biological process: response to stimulus (GO:0050896);; biological process: cellular process (GO:0009987);; biological process:…
Camellia_oleifera_newGene_35555	--	0.437639	11	0.553396	14	0.464146	12	2.33159	60	1.9708	54	1.11323	29	0.000979592	1.96284	up	[P]	Inorganic ion transport and metabolism	Molecular Function: N,N-dimethylaniline monooxygenase activity (GO:0004499);; Cellular Component: integral component of membrane (GO:0016021);; Molecular Function: flavin adenine dinucleotide binding (GO:0050660);; Molecular Function: NADP binding (GO:0050661);;	K11816|9.70e-126|oeu:111366478|K11816 indole-3-pyruvate monooxygenase [EC:1.14.13.168] | (RefSeq) probable indole-3-pyruvate monooxygenase YUCCA8	Tryptophan metabolism (ko00380)	[Q]	Secondary metabolites biosynthesis, transport and catabolism	--	Probable indole-3-pyruvate monooxygenase YUCCA8 OS=Arabidopsis thaliana OX=3702 GN=YUC8 PE=2 SV=1	Q	Secondary metabolites biosynthesis, transport and catabolism	hypothetical protein HYC85_031421 [Camellia sinensis]	molecular function: catalytic activity (GO:0003824);; biological process: metabolic process (GO:0008152);; cellular component: cellular anatomical entity (GO:0110165);; molecular function: binding (GO:0005488)
Camellia_oleifera_newGene_35668	--	0.518013	15	0.626064	17	0.904312	26	1.66836	48	1.62213	49	1.70588	48	0.00593341	1.3423	up	--	--	--	--	--	--	--	--	--	--	--	--	--
Camellia_oleifera_newGene_35812	--	7.14898	342	7.22954	332	9.64523	474	2.41438	122	3.74397	196	5.61103	280	0.0039925	-0.936474	down	[P]	Inorganic ion transport and metabolism	Molecular Function: superoxide dismutase activity (GO:0004784);; Molecular Function: metal ion binding (GO:0046872);;	K04565|6.29e-92|pop:18098883|K04565 superoxide dismutase, Cu-Zn family [EC:1.15.1.1] | (RefSeq) superoxide dismutase [Cu-Zn] 2	Peroxisome (ko04146)	[P]	Inorganic ion transport and metabolism	Copper/zinc superoxide dismutase (SODC)	Superoxide dismutase [Cu-Zn] OS=Ipomoea batatas OX=4120 GN=SODCC PE=2 SV=2	P	Inorganic ion transport and metabolism	superoxide dismutase [Cu-Zn] 1 [Camellia sinensis]	molecular function: catalytic activity (GO:0003824);; molecular function: antioxidant activity (GO:0016209);; biological process: metabolic process (GO:0008152);; biological process: cellular process (GO:0009987);; biological process: response to stimulus (GO:0050896);; biological process: detoxification (GO:0098754);; molecular function: binding (GO:0005488)
Camellia_oleifera_newGene_35855	--	0.698673	36	0.670928	34	0.281034	15	2.6205	138	0.347856	20	13.9656	732	0.007627	3.35436	up	[DPM]	Cell cycle control, cell division, chromosome partitioning;; Inorganic ion transport and metabolism;; Cell wall/membrane/envelope biogenesis	Molecular Function: copper ion binding (GO:0005507);; Biological Process: lignin catabolic process (GO:0046274);; Cellular Component: apoplast (GO:0048046);; Molecular Function: hydroquinone:oxygen oxidoreductase activity (GO:0052716);;	K05909|0.0|oeu:111371253|K05909 laccase [EC:1.10.3.2] | (RefSeq) laccase-12-like	--	[Q]	Secondary metabolites biosynthesis, transport and catabolism	Multicopper oxidase	Laccase-3 OS=Arabidopsis thaliana OX=3702 GN=LAC3 PE=2 SV=2	Q	Secondary metabolites biosynthesis, transport and catabolism	laccase-3 [Camellia sinensis]	molecular function: binding (GO:0005488);; biological process: metabolic process (GO:0008152);; biological process: cellular process (GO:0009987);; cellular component: cellular anatomical entity (GO:0110165);; molecular function: catalytic activity (GO:0003824)
Camellia_oleifera_newGene_35924	--	6.80385	490	7.19008	452	10.6092	705	4.30648	281	4.96384	335	5.11425	325	0.00025221	-0.788716	down	--	--	Cellular Component: integral component of membrane (GO:0016021);;	K15356|3.18e-73|hbr:110666358|K15356 GDP-mannose transporter | (RefSeq) GDP-mannose transporter GONST2-like isoform X1	--	[GOU]	Carbohydrate transport and metabolism;; Posttranslational modification, protein turnover, chaperones;; Intracellular trafficking, secretion, and vesicular transport	--	GDP-mannose transporter GONST2 OS=Arabidopsis thaliana OX=3702 GN=GONST2 PE=2 SV=1	--	--	GDP-mannose transporter GONST2-like isoform X2 [Camellia sinensis]	cellular component: cellular anatomical entity (GO:0110165)
Camellia_oleifera_newGene_36062	--	3.95553	195	2.03071	115	3.96135	251	1.22785	86	2.02928	107	1.40406	85	0.00389977	-0.982823	down	--	--	Molecular Function: AT DNA binding (GO:0003680);; Cellular Component: nucleus (GO:0005634);;	--	--	--	--	--	AT-hook motif nuclear-localized protein 6 OS=Arabidopsis thaliana OX=3702 GN=AHL6 PE=2 SV=1	--	--	AT-hook motif nuclear-localized protein 4-like isoform X2 [Camellia sinensis]	molecular function: binding (GO:0005488);; cellular component: intracellular (GO:0005622);; cellular component: cellular anatomical entity (GO:0110165)
Camellia_oleifera_newGene_3612	--	58.7533	544	44.6495	398	3.67092	35	3.53178	34	3.64194	37	4.04047	39	1.84936e-05	-3.18822	down	--	--	--	--	--	--	--	--	--	--	--	--	--
Camellia_oleifera_newGene_36213	--	2.52141	150	1.12684	64	1.61522	97	1.8735	114	10.3938	673	8.67419	524	0.000253267	2.05928	up	--	--	Molecular Function: calmodulin binding (GO:0005516);; Biological Process: defense response (GO:0006952);; Biological Process: response to biotic stimulus (GO:0009607);; Cellular Component: integral component of membrane (GO:0016021);;	K08472|4.71e-309|tcc:18590076|K08472 mlo protein | (RefSeq) MLO-like protein 6	--	--	--	Mlo family	MLO-like protein 6 OS=Arabidopsis thaliana OX=3702 GN=MLO6 PE=2 SV=2	I	Lipid transport and metabolism	hypothetical protein HYC85_031829 [Camellia sinensis]	molecular function: binding (GO:0005488);; biological process: response to stimulus (GO:0050896);; cellular component: cellular anatomical entity (GO:0110165)
Camellia_oleifera_newGene_36294	--	76.8773	2255	64.649	1822	76.9116	2289	21.3691	642	37.3372	1199	40.6459	1217	2.5046e-05	-1.05988	down	[P]	Inorganic ion transport and metabolism	Molecular Function: superoxide dismutase activity (GO:0004784);; Molecular Function: metal ion binding (GO:0046872);;	K04565|8.11e-114|dcr:108219531|K04565 superoxide dismutase, Cu-Zn family [EC:1.15.1.1] | (RefSeq) superoxide dismutase [Cu-Zn], chloroplastic	Peroxisome (ko04146)	[P]	Inorganic ion transport and metabolism	Copper/zinc superoxide dismutase (SODC)	Superoxide dismutase [Cu-Zn], chloroplastic OS=Vitis vinifera OX=29760 GN=SODCP PE=2 SV=1	P	Inorganic ion transport and metabolism	copper/zinc-superoxide dismutase 1b [Camellia sinensis]	molecular function: catalytic activity (GO:0003824);; molecular function: antioxidant activity (GO:0016209);; biological process: metabolic process (GO:0008152);; biological process: cellular process (GO:0009987);; biological process: response to stimulus (GO:0050896);; biological process: detoxification (GO:0098754);; molecular function: binding (GO:0005488)
Camellia_oleifera_newGene_37596	--	0.128023	8	0.09112	6	0.035425	3	1.29722	82	0.503869	34	0.497179	32	4.38816e-05	3.1474	up	--	--	Molecular Function: Rho guanyl-nucleotide exchange factor activity (GO:0005089);;	--	--	--	--	PRONE (Plant-specific Rop nucleotide exchanger)	Rop guanine nucleotide exchange factor 12 OS=Arabidopsis thaliana OX=3702 GN=ROPGEF12 PE=1 SV=1	G	Carbohydrate transport and metabolism	rop guanine nucleotide exchange factor 12-like [Camellia sinensis]	molecular function: binding (GO:0005488);; molecular function: molecular function regulator (GO:0098772);; biological process: biological regulation (GO:0065007)
Camellia_oleifera_newGene_37980	--	7.55118	367	3.92318	202	5.30312	265	1.86623	108	2.42484	133	2.86765	163	0.000906446	-1.03705	down	--	--	--	--	--	--	--	--	--	--	--	--	--
Camellia_oleifera_newGene_38138	--	3.78672	257	3.28803	214	4.60224	313	2.04387	143	1.63447	122	2.57232	177	0.00269607	-0.806174	down	--	--	--	--	--	--	--	--	--	--	--	--	--
Camellia_oleifera_newGene_38217	--	1.01921	50	0.712164	34	1.33062	48	2.76152	137	1.0897	58	15.8174	774	0.000147564	2.87675	up	[I]	Lipid transport and metabolism	Biological Process: fatty acid biosynthetic process (GO:0006633);; Cellular Component: chloroplast (GO:0009507);; Molecular Function: thiolester hydrolase activity (GO:0016790);;	K10781|3.10e-182|sind:105158149|K10781 fatty acyl-ACP thioesterase B [EC:3.1.2.14 3.1.2.21] | (RefSeq) palmitoyl-acyl carrier protein thioesterase, chloroplastic	Fatty acid biosynthesis (ko00061);; Fatty acid metabolism (ko01212)	--	--	Acyl-ACP thioesterase	Palmitoyl-acyl carrier protein thioesterase, chloroplastic OS=Arabidopsis thaliana OX=3702 GN=FATB PE=1 SV=1	I	Lipid transport and metabolism	palmitoyl-acyl carrier protein thioesterase, chloroplastic-like [Camellia sinensis]	biological process: metabolic process (GO:0008152);; biological process: cellular process (GO:0009987);; cellular component: intracellular (GO:0005622);; cellular component: cellular anatomical entity (GO:0110165);; molecular function: catalytic activity (GO:0003824)
Camellia_oleifera_newGene_38441	--	2.4283	95	1.4488	59	4.02984	138	0.480993	23	0.669155	21	1.51611	60	0.00806494	-1.46208	down	--	--	--	--	--	--	--	--	--	--	--	hypothetical protein HYC85_029539 [Camellia sinensis]	--
Camellia_oleifera_newGene_38530	--	2.50975	203	2.4101	186	1.99855	163	14.4842	1192	4.48678	396	1.91872	158	0.00517153	1.7113	up	--	--	Cellular Component: integral component of membrane (GO:0016021);; Molecular Function: myosin binding (GO:0017022);;	K11844|4.75e-10|cmo:103483482|K11844 ubiquitin carboxyl-terminal hydrolase 16/45 [EC:3.4.19.12] | (RefSeq) ubiquitin carboxyl-terminal hydrolase 2	--	--	--	Zein-binding	Probable myosin-binding protein 5 OS=Arabidopsis thaliana OX=3702 GN=MYOB5 PE=2 SV=1	S	Function unknown	probable myosin-binding protein 5 isoform X1 [Camellia sinensis]	cellular component: cellular anatomical entity (GO:0110165);; molecular function: binding (GO:0005488)
Camellia_oleifera_newGene_3856	--	11.4809	406	14.8365	505	13.9208	500	27.0264	979	21.0129	814	17.1791	621	0.00341331	0.789575	up	--	--	Molecular Function: molecular_function (GO:0003674);; Molecular Function: catalytic activity (GO:0003824);; Cellular Component: cellular_component (GO:0005575);; Cellular Component: intracellular (GO:0005622);; Cellular Component: obsolete cell (GO:0005623);; Cellular Component: cytoplasm (GO:0005737);; Cellular Component: Golgi apparatus (GO:0005794);; Biological Process: biological_process (GO:…	K23877|3.32e-45|ccav:112525421|K23877 xyloglucan O-acetyltransferase | (RefSeq) protein ALTERED XYLOGLUCAN 4	--	--	--	GDSL/SGNH-like Acyl-Esterase family found in Pmr5 and Cas1p	Protein trichome birefringence-like 41 OS=Arabidopsis thaliana OX=3702 GN=TBL41 PE=2 SV=1	S	Function unknown	protein trichome birefringence-like 41 [Camellia sinensis]	molecular function: catalytic activity (GO:0003824);; cellular component: intracellular (GO:0005622);; cellular component: cellular anatomical entity (GO:0110165);; biological process: cellular process (GO:0009987)
Camellia_oleifera_newGene_3857	--	7.74433	354	8.94505	393	5.06058	235	23.5333	1101	11.5364	578	9.70519	453	0.00679254	1.13195	up	--	--	Molecular Function: molecular_function (GO:0003674);; Molecular Function: catalytic activity (GO:0003824);; Cellular Component: cellular_component (GO:0005575);; Cellular Component: intracellular (GO:0005622);; Cellular Component: obsolete cell (GO:0005623);; Cellular Component: cytoplasm (GO:0005737);; Cellular Component: Golgi apparatus (GO:0005794);; Biological Process: biological_process (GO:…	K23877|4.40e-43|sind:105156588|K23877 xyloglucan O-acetyltransferase | (RefSeq) protein ALTERED XYLOGLUCAN 4	--	--	--	GDSL/SGNH-like Acyl-Esterase family found in Pmr5 and Cas1p	Protein trichome birefringence-like 41 OS=Arabidopsis thaliana OX=3702 GN=TBL41 PE=2 SV=1	S	Function unknown	protein trichome birefringence-like 41 [Camellia sinensis]	molecular function: catalytic activity (GO:0003824);; cellular component: intracellular (GO:0005622);; cellular component: cellular anatomical entity (GO:0110165);; biological process: cellular process (GO:0009987)
Camellia_oleifera_newGene_392	--	2.55047	46	0.406779	7	1.49649	28	1.54234	29	7.69881	151	11.401	209	0.00347417	2.26683	up	[S]	Function unknown	Cellular Component: extracellular region (GO:0005576);;	K13449|2.06e-92|vvi:100265141|K13449 pathogenesis-related protein 1 | (RefSeq) basic form of pathogenesis-related protein 1-like	MAPK signaling pathway - plant (ko04016);; Plant hormone signal transduction (ko04075);; Plant-pathogen interaction (ko04626)	[S]	Function unknown	Cysteine-rich secretory protein family	Basic form of pathogenesis-related protein 1 OS=Nicotiana tabacum OX=4097 PE=3 SV=1	S	Function unknown	hypothetical protein HYC85_009813 [Camellia sinensis]	cellular component: cellular anatomical entity (GO:0110165)
Camellia_oleifera_newGene_39214	--	3.33525	62	2.22415	42	4.61452	87	1.2599	23	1.58201	33	0.86478	18	0.00674549	-1.34055	down	--	--	--	K06910|1.82e-47|bna:106427135|K06910 phosphatidylethanolamine-binding protein | (RefSeq) protein MOTHER of FT and TFL1-like	--	[R]	General function prediction only	Phosphatidylethanolamine-binding protein	Protein MOTHER of FT and TFL1 OS=Arabidopsis thaliana OX=3702 GN=MFT PE=1 SV=1	S	Function unknown	protein MOTHER of FT and TFL1 isoform X2 [Camellia sinensis]	--
Camellia_oleifera_newGene_39324	--	3.99099	85	6.12788	125	4.02706	87	10.361	225	14.2079	330	8.85059	192	0.00019857	1.31686	up	[Q]	Secondary metabolites biosynthesis, transport and catabolism	Molecular Function: oxidoreductase activity (GO:0016491);;	K22374|2.03e-68|jcu:105634299|K22374 3''-deamino-3''-oxonicotianamine reductase [EC:1.1.1.285] | (RefSeq) non-functional NADPH-dependent codeinone reductase 2 isoform X2	--	[R]	General function prediction only	Aldo/keto reductase family	Non-functional NADPH-dependent codeinone reductase 2 OS=Papaver somniferum OX=3469 GN=COR2 PE=1 SV=1	S	Function unknown	non-functional NADPH-dependent codeinone reductase 2-like [Camellia sinensis]	molecular function: catalytic activity (GO:0003824)
Camellia_oleifera_newGene_39947	--	1.51832	54	1.41949	47	1.52902	54	2.81065	103	15.5723	608	1.34363	50	0.00244892	2.26977	up	--	--	Biological Process: methylation (GO:0032259);; Molecular Function: theobromine:S-adenosyl-L-methionine 1-N-methyltransferase activity (GO:0102740);; Molecular Function: paraxanthine:S-adenosyl-L-methionine 3-N-methyltransferase activity (GO:0102741);;	K08241|1.35e-123|tcc:18585928|K08241 jasmonate O-methyltransferase [EC:2.1.1.141] | (RefSeq) caffeine synthase 1	alpha-Linolenic acid metabolism (ko00592)	--	--	SAM dependent carboxyl methyltransferase	Probable caffeine synthase 2 OS=Camellia sinensis OX=4442 GN=TCS2 PE=2 SV=1	S	Function unknown	caffeine synthase 4 [Camellia sinensis]	biological process: metabolic process (GO:0008152);; molecular function: catalytic activity (GO:0003824)
Camellia_oleifera_newGene_40104	--	18.5185	978	11.7846	677	16.7712	1068	4.00488	298	4.50516	250	2.27625	195	4.5705e-12	-1.84199	down	--	--	--	--	--	--	--	--	--	--	--	--	--
Camellia_oleifera_newGene_40226	--	2.76402	38	3.19338	42	5.82208	78	1.72678	24	0.571355	11	0.261727	5	0.00706352	-1.92139	down	--	--	Molecular Function: zinc ion binding (GO:0008270);;	--	--	--	--	--	--	A	RNA processing and modification	hypothetical protein HYC85_028314, partial [Camellia sinensis]	molecular function: binding (GO:0005488)
Camellia_oleifera_newGene_41249	--	0.169361	11	0.504443	30	0.277808	17	0.446751	15	2.78217	163	1.7748	107	0.00535795	2.23577	up	--	--	Molecular Function: catalytic activity (GO:0003824);; Biological Process: carbohydrate metabolic process (GO:0005975);; Cellular Component: integral component of membrane (GO:0016021);; Molecular Function: carbohydrate binding (GO:0030246);;	K18195|0.0|sind:105178225|K18195 rhamnogalacturonan endolyase [EC:4.2.2.23] | (RefSeq) probable rhamnogalacturonate lyase B isoform X1	--	--	--	Rhamnogalacturonate lyase family	--	S	Function unknown	probable rhamnogalacturonate lyase B isoform X1 [Camellia sinensis]	molecular function: catalytic activity (GO:0003824);; biological process: metabolic process (GO:0008152);; cellular component: cellular anatomical entity (GO:0110165);; molecular function: binding (GO:0005488)
Camellia_oleifera_newGene_41288	--	8.11595	150	8.23344	146	9.16124	172	24.0126	453	6.12247	124	315.953	5943	0.00500903	3.78581	up	--	--	--	--	--	--	--	--	--	--	--	hepatitis A virus cellular receptor 1-like [Camellia sinensis]	--
Camellia_oleifera_newGene_41295	--	1.51571	37	0.659365	16	1.1174	28	3.06666	77	0.740206	20	64.2228	1553	0.00395125	4.34377	up	--	--	--	--	--	--	--	--	--	--	--	hepatitis A virus cellular receptor 1-like [Camellia sinensis]	--
Camellia_oleifera_newGene_4150	--	2.10963	126	1.54107	89	1.79228	109	2.36412	145	2.67775	175	5.44042	332	0.00808294	1.01064	up	--	--	--	K10875|2.38e-28|psom:113287916|K10875 DNA repair and recombination protein RAD54 and RAD54-like protein [EC:3.6.4.-] | (RefSeq) protein CHROMATIN REMODELING 25-like	Homologous recombination (ko03440)	--	--	--	--	--	--	uncharacterized protein LOC114321809 isoform X1 [Camellia sinensis]	--
Camellia_oleifera_newGene_41610	--	4.67138	136	2.86348	80	2.32348	70	8.27689	242	5.91864	175	10.4505	306	0.000580814	1.34512	up	[G]	Carbohydrate transport and metabolism	Molecular Function: zinc ion binding (GO:0008270);; Molecular Function: oxidoreductase activity (GO:0016491);;	K23232|2.58e-169|nau:109215604|K23232 8-hydroxygeraniol dehydrogenase [EC:1.1.1.324] | (RefSeq) 8-hydroxygeraniol dehydrogenase-like	Monoterpenoid biosynthesis (ko00902)	[Q]	Secondary metabolites biosynthesis, transport and catabolism	Alcohol dehydrogenase GroES-like domain	Probable mannitol dehydrogenase OS=Fragaria ananassa OX=3747 GN=CAD PE=2 SV=1	Q	Secondary metabolites biosynthesis, transport and catabolism	probable mannitol dehydrogenase [Camellia sinensis]	molecular function: binding (GO:0005488);; molecular function: catalytic activity (GO:0003824)
Camellia_oleifera_newGene_4314	--	3.70653	125	4.9785	158	4.36322	147	7.87765	265	6.44376	233	8.57317	289	0.000966193	0.877264	up	--	--	Cellular Component: endoplasmic reticulum membrane (GO:0005789);; Cellular Component: integral component of membrane (GO:0016021);;	K20347|4.00e-106|sbi:8060605|K20347 p24 family protein beta-1 | (RefSeq) transmembrane emp24 domain-containing protein p24beta2	--	[U]	Intracellular trafficking, secretion, and vesicular transport	emp24/gp25L/p24 family/GOLD	Transmembrane emp24 domain-containing protein p24beta2 OS=Arabidopsis thaliana OX=3702 GN=At3g07680 PE=1 SV=1	U	Intracellular trafficking, secretion, and vesicular transport	transmembrane emp24 domain-containing protein p24beta2-like [Camellia sinensis]	cellular component: cellular anatomical entity (GO:0110165)
Camellia_oleifera_newGene_4320	--	3.47625	263	5.06098	368	3.80729	283	9.10486	699	11.2598	913	7.86934	586	7.65065e-06	1.25766	up	[G]	Carbohydrate transport and metabolism	Molecular Function: catalytic activity (GO:0003824);;	K06617|0.0|oeu:111378616|K06617 raffinose synthase [EC:2.4.1.82] | (RefSeq) probable galactinol--sucrose galactosyltransferase 1	Galactose metabolism (ko00052)	--	--	Raffinose synthase or seed imbibition protein Sip1	Probable galactinol--sucrose galactosyltransferase 1 OS=Arabidopsis thaliana OX=3702 GN=RFS1 PE=2 SV=1	S	Function unknown	probable galactinol--sucrose galactosyltransferase 1 [Camellia sinensis]	molecular function: catalytic activity (GO:0003824)
Camellia_oleifera_newGene_4377	--	3.63178	182	3.8145	183	4.13227	210	6.86386	354	5.56042	304	5.38856	274	0.00357491	0.714369	up	--	--	Cellular Component: integral component of membrane (GO:0016021);;	K15015|1.01e-125|vvi:100258085|K15015 solute carrier family 32 (vesicular inhibitory amino acid transporter) | (RefSeq) vacuolar amino acid transporter 1-like	--	[E]	Amino acid transport and metabolism	Transmembrane amino acid transporter protein	Amino acid transporter AVT1I OS=Arabidopsis thaliana OX=3702 GN=AVT1I PE=3 SV=1	E	Amino acid transport and metabolism	PREDICTED: vacuolar amino acid transporter 1 [Vitis vinifera]	cellular component: cellular anatomical entity (GO:0110165)
Camellia_oleifera_newGene_4828	--	0.828724	30	0.284309	11	1.22007	42	2.55628	90	0.593213	25	57.4328	1945	0.00256417	4.65409	up	--	--	Molecular Function: peroxidase activity (GO:0004601);; Cellular Component: extracellular region (GO:0005576);; Biological Process: response to oxidative stress (GO:0006979);; Molecular Function: heme binding (GO:0020037);; Biological Process: hydrogen peroxide catabolic process (GO:0042744);; Molecular Function: metal ion binding (GO:0046872);;	K00430|8.88e-77|dzi:111288270|K00430 peroxidase [EC:1.11.1.7] | (RefSeq) peroxidase 11-like	Phenylpropanoid biosynthesis (ko00940)	--	--	Peroxidase	Peroxidase 11 OS=Arabidopsis thaliana OX=3702 GN=PER11 PE=1 SV=1	Q	Secondary metabolites biosynthesis, transport and catabolism	peroxidase 11-like [Camellia sinensis]	molecular function: catalytic activity (GO:0003824);; molecular function: antioxidant activity (GO:0016209);; biological process: metabolic process (GO:0008152);; biological process: cellular process (GO:0009987);; biological process: response to stimulus (GO:0050896);; biological process: detoxification (GO:0098754);; cellular component: cellular anatomical entity (GO:0110165);; molecular functi…
Camellia_oleifera_newGene_4868	--	43.3138	1477	48.2447	1570	43.5251	1524	48.2403	1704	89.8139	3077	82.3428	3068	0.00173296	0.768379	up	[J]	Translation, ribosomal structure and biogenesis	Molecular Function: D-aminoacyl-tRNA deacylase activity (GO:0051499);;	K09716|1.05e-90|sind:105168506|K09716 D-aminoacyl-tRNA deacylase [EC:3.1.1.96] | (RefSeq) D-aminoacyl-tRNA deacylase isoform X1	--	--	--	D-aminoacyl-tRNA deacylase	D-aminoacyl-tRNA deacylase OS=Arabidopsis thaliana OX=3702 GN=GEK1 PE=1 SV=2	S	Function unknown	D-aminoacyl-tRNA deacylase-like isoform X4 [Camellia sinensis]	molecular function: catalytic activity (GO:0003824);; biological process: metabolic process (GO:0008152);; biological process: cellular process (GO:0009987);; biological process: biological regulation (GO:0065007)
Camellia_oleifera_newGene_4923	--	1.49592	48	2.47885	76	3.7324	121	8.09703	265	8.84383	309	3.53166	115	0.00158421	1.52126	up	--	--	--	K06630|3.38e-165|pmum:103321471|K06630 14-3-3 protein epsilon | (RefSeq) 14-3-3-like protein GF14 iota	--	[O]	Posttranslational modification, protein turnover, chaperones	14-3-3 protein	14-3-3-like protein GF14 iota OS=Arabidopsis thaliana OX=3702 GN=GRF12 PE=2 SV=1	O	Posttranslational modification, protein turnover, chaperones	14-3-3-like protein GF14 iota [Camellia sinensis]	--
Camellia_oleifera_newGene_5267	--	1.98994	256	1.74735	216	2.73911	357	1.27742	168	0.989941	140	1.21191	159	0.00304109	-0.798876	down	--	--	--	--	--	--	--	--	--	--	--	--	--
Camellia_oleifera_newGene_5268	--	3.96872	86	3.25469	68	2.86282	63	1.56756	35	0.902295	22	1.3259	30	0.00352289	-1.30536	down	--	--	Molecular Function: molecular_function (GO:0003674);; Molecular Function: GTPase activator activity (GO:0005096);; Molecular Function: binding (GO:0005488);; Molecular Function: phospholipid binding (GO:0005543);; Cellular Component: cellular_component (GO:0005575);; Cellular Component: extracellular region (GO:0005576);; Cellular Component: intracellular (GO:0005622);; Cellular Component: obsole…	K12486|1.55e-45|nnu:104608809|K12486 stromal membrane-associated protein | (RefSeq) probable ADP-ribosylation factor GTPase-activating protein AGD11	Endocytosis (ko04144)	[R]	General function prediction only	C2 domain	Protein C2-DOMAIN ABA-RELATED 7 OS=Arabidopsis thaliana OX=3702 GN=CAR7 PE=1 SV=1	S	Function unknown	protein C2-DOMAIN ABA-RELATED 7-like [Camellia sinensis]	molecular function: molecular function regulator (GO:0098772);; biological process: biological regulation (GO:0065007);; molecular function: binding (GO:0005488);; cellular component: cellular anatomical entity (GO:0110165);; cellular component: intracellular (GO:0005622);; biological process: localization (GO:0051179);; biological process: cellular process (GO:0009987);; biological process: mult…
Camellia_oleifera_newGene_5696	--	0.568952	38	0.675881	43	0.358632	24	2.55662	172	2.55025	183	0.434388	29	0.00603386	1.86949	up	--	--	--	--	--	--	--	--	--	--	--	--	--
Camellia_oleifera_newGene_5785	--	24.5396	2724	23.9153	2554	19.2083	2165	51.3921	5831	41.8904	5090	32.4879	3678	0.000150535	0.980964	up	--	--	Molecular Function: phospholipase D activity (GO:0004630);; Biological Process: phosphatidic acid biosynthetic process (GO:0006654);; Biological Process: lipid catabolic process (GO:0016042);; Biological Process: inositol lipid-mediated signaling (GO:0048017);; Molecular Function: N-acylphosphatidylethanolamine-specific phospholipase D activity (GO:0070290);;	K01115|4.18e-219|nau:109221980|K01115 phospholipase D1/2 [EC:3.1.4.4] | (RefSeq) phospholipase D zeta 1-like isoform X1	Glycerophospholipid metabolism (ko00564);; Ether lipid metabolism (ko00565);; Endocytosis (ko04144)	[I]	Lipid transport and metabolism	--	Phospholipase D zeta 1 OS=Arabidopsis thaliana OX=3702 GN=PLDZETA1 PE=1 SV=1	I	Lipid transport and metabolism	phospholipase D zeta 1-like isoform X1 [Camellia sinensis]	molecular function: catalytic activity (GO:0003824);; biological process: metabolic process (GO:0008152);; biological process: cellular process (GO:0009987);; biological process: signaling (GO:0023052);; biological process: response to stimulus (GO:0050896);; biological process: biological regulation (GO:0065007)
Camellia_oleifera_newGene_599	--	2.06695	45	2.66628	56	1.65613	37	0.135253	4	0.079941	2	0.825766	19	0.00338323	-2.48732	down	[C]	Energy production and conversion	Molecular Function: methylmalonate-semialdehyde dehydrogenase (acylating) activity (GO:0004491);; Cellular Component: integral component of membrane (GO:0016021);; Molecular Function: kinase activity (GO:0016301);;	K00140|7.09e-22|jre:108995743|K00140 malonate-semialdehyde dehydrogenase (acetylating) / methylmalonate-semialdehyde dehydrogenase [EC:1.2.1.18 1.2.1.27] | (RefSeq) methylmalonate-semialdehyde dehydrogenase [acylating], mitochondrial	Valine, leucine and isoleucine degradation (ko00280);; beta-Alanine metabolism (ko00410);; Inositol phosphate metabolism (ko00562);; Propanoate metabolism (ko00640);; Carbon metabolism (ko01200)	[EG]	Amino acid transport and metabolism;; Carbohydrate transport and metabolism	Aldehyde dehydrogenase family	Methylmalonate-semialdehyde dehydrogenase [acylating], mitochondrial OS=Arabidopsis thaliana OX=3702 GN=ALDH6B2 PE=1 SV=2	--	--	methylmalonate-semialdehyde dehydrogenase [acylating], mitochondrial-like isoform X5 [Camellia sinensis]	molecular function: catalytic activity (GO:0003824);; biological process: metabolic process (GO:0008152);; cellular component: cellular anatomical entity (GO:0110165)
Camellia_oleifera_newGene_6161	--	0.210499	14	0.879518	50	0.641032	42	0.565537	37	1.80657	120	5.0075	310	0.00461868	2.10382	up	--	--	Molecular Function: ATP binding (GO:0005524);; Molecular Function: phosphatidylinositol phosphate kinase activity (GO:0016307);;	K00889|2.48e-145|cmo:103483211|K00889 1-phosphatidylinositol-4-phosphate 5-kinase [EC:2.7.1.68] | (RefSeq) phosphatidylinositol 4-phosphate 5-kinase 10	Inositol phosphate metabolism (ko00562);; Phosphatidylinositol signaling system (ko04070);; Endocytosis (ko04144)	[T]	Signal transduction mechanisms	Phosphatidylinositol-4-phosphate 5-Kinase	Phosphatidylinositol 4-phosphate 5-kinase 10 OS=Arabidopsis thaliana OX=3702 GN=PIP5K10 PE=2 SV=2	T	Signal transduction mechanisms	phosphatidylinositol 4-phosphate 5-kinase 1-like isoform X1 [Camellia sinensis]	molecular function: binding (GO:0005488);; molecular function: catalytic activity (GO:0003824);; biological process: metabolic process (GO:0008152);; biological process: cellular process (GO:0009987)
Camellia_oleifera_newGene_6565	--	8.17804	112	3.98297	146	5.66019	191	7.64774	193	7.08053	280	8.43159	319	0.00715888	0.8239	up	--	--	--	--	--	--	--	--	--	--	--	uncharacterized protein LOC114308733 isoform X1 [Camellia sinensis]	--
Camellia_oleifera_newGene_657	--	3.42472	154	2.13442	105	4.34624	235	0.274997	16	1.10574	48	1.12583	61	0.000114386	-1.97091	down	--	--	--	--	--	--	--	--	--	--	--	--	--
Camellia_oleifera_newGene_6860	--	3.41	91	3.70784	92	4.92772	126	0.924729	26	1.60606	40	2.5717	69	0.00755073	-1.19146	down	--	--	--	--	--	--	--	--	--	--	--	--	--
Camellia_oleifera_newGene_7384	--	2.11637	239	1.6869	174	2.18342	246	0.843869	96	0.799523	96	1.16709	135	0.000414621	-0.995693	down	[R]	General function prediction only	Biological Process: signal transduction (GO:0007165);; Cellular Component: integral component of membrane (GO:0016021);; Molecular Function: ADP binding (GO:0043531);;	K00695|3.86e-66|mtr:MTR_6g478030|K00695 sucrose synthase [EC:2.4.1.13] | (RefSeq) sucrose synthase	Starch and sucrose metabolism (ko00500)	--	--	NB-ARC domain	Disease resistance protein RPV1 OS=Vitis rotundifolia OX=103349 GN=RPV1 PE=1 SV=1	S	Function unknown	TMV resistance protein N-like [Camellia sinensis]	biological process: cellular process (GO:0009987);; biological process: biological regulation (GO:0065007);; cellular component: cellular anatomical entity (GO:0110165);; molecular function: binding (GO:0005488)
Camellia_oleifera_newGene_7394	--	2.25083	160	2.73883	179	2.83354	221	1.49319	105	1.63125	110	1.80665	118	0.0049169	-0.73772	down	--	--	Cellular Component: integral component of membrane (GO:0016021);;	--	--	[Q]	Secondary metabolites biosynthesis, transport and catabolism	--	ABC transporter G family member 3 OS=Arabidopsis thaliana OX=3702 GN=ABCG3 PE=1 SV=2	Q	Secondary metabolites biosynthesis, transport and catabolism	LOW QUALITY PROTEIN: ABC transporter G family member 3-like [Camellia sinensis]	cellular component: cellular anatomical entity (GO:0110165)
Camellia_oleifera_newGene_75	--	42.428	704	45.0492	726	27.0546	534	61.9012	1210	56.6206	1132	50.9108	1001	0.0019009	0.766591	up	--	--	Molecular Function: serine-type carboxypeptidase activity (GO:0004185);; Cellular Component: integral component of membrane (GO:0016021);;	K16296|1.34e-113|egr:104418640|K16296 serine carboxypeptidase-like clade I [EC:3.4.16.-] | (RefSeq) serine carboxypeptidase-like 18	--	[OE]	Posttranslational modification, protein turnover, chaperones;; Amino acid transport and metabolism	Serine carboxypeptidase	Serine carboxypeptidase-like 6 OS=Arabidopsis thaliana OX=3702 GN=SCPL6 PE=2 SV=2	--	--	serine carboxypeptidase-like 18 isoform X2 [Camellia sinensis]	molecular function: catalytic activity (GO:0003824);; biological process: metabolic process (GO:0008152);; cellular component: cellular anatomical entity (GO:0110165)
Camellia_oleifera_newGene_7539	--	4.59621	200	3.37319	133	2.38055	101	10.9795	468	10.4169	447	4.18548	143	0.00870757	1.29735	up	--	--	--	--	--	--	--	--	--	--	--	--	--
Camellia_oleifera_newGene_82	--	0.649204	23	1.54126	59	1.44454	58	1.05356	43	7.99449	328	5.71219	230	0.0020035	2.06604	up	[JO]	Translation, ribosomal structure and biogenesis;; Posttranslational modification, protein turnover, chaperones	Molecular Function: procollagen-proline 4-dioxygenase activity (GO:0004656);; Molecular Function: iron ion binding (GO:0005506);; Cellular Component: integral component of membrane (GO:0016021);; Molecular Function: L-ascorbic acid binding (GO:0031418);;	K00472|3.03e-171|nto:104113616|K00472 prolyl 4-hydroxylase [EC:1.14.11.2] | (RefSeq) probable prolyl 4-hydroxylase 10	Arginine and proline metabolism (ko00330)	[E]	Amino acid transport and metabolism	2OG-Fe(II) oxygenase superfamily	Probable prolyl 4-hydroxylase 10 OS=Arabidopsis thaliana OX=3702 GN=P4H10 PE=3 SV=1	E	Amino acid transport and metabolism	probable prolyl 4-hydroxylase 10 [Camellia sinensis]	molecular function: catalytic activity (GO:0003824);; biological process: metabolic process (GO:0008152);; biological process: cellular process (GO:0009987);; molecular function: binding (GO:0005488);; cellular component: cellular anatomical entity (GO:0110165)
Camellia_oleifera_newGene_821	--	2.65552	151	3.1084	170	3.25871	188	8.60905	501	10.7708	670	3.74446	217	0.000359663	1.4575	up	--	--	Molecular Function: ion channel activity (GO:0005216);; Cellular Component: integral component of membrane (GO:0016021);;	K05391|0.0|sly:101266887|K05391 cyclic nucleotide gated channel, plant | (RefSeq) cyclic nucleotide-gated ion channel 2 isoform X1	Plant-pathogen interaction (ko04626)	[PT]	Inorganic ion transport and metabolism;; Signal transduction mechanisms	Ion transport protein	Cyclic nucleotide-gated ion channel 2 OS=Arabidopsis thaliana OX=3702 GN=CNGC2 PE=1 SV=1	P	Inorganic ion transport and metabolism	cyclic nucleotide-gated ion channel 2-like isoform X1 [Camellia sinensis]	molecular function: transporter activity (GO:0005215);; biological process: cellular process (GO:0009987);; biological process: localization (GO:0051179);; cellular component: cellular anatomical entity (GO:0110165)
Camellia_oleifera_newGene_8307	--	13.6873	636	7.50704	335	11.8178	557	16.6614	792	20.3931	1037	16.8045	796	0.00221107	0.799577	up	--	--	--	K09422|1.33e-07|rcu:8265812|K09422 transcription factor MYB, plant | (RefSeq) transcription factor DUO1	--	--	--	Plant protein of unknown function	UPF0481 protein At3g47200 OS=Arabidopsis thaliana OX=3702 GN=At3g47200 PE=2 SV=1	S	Function unknown	hypothetical protein HYC85_021038 [Camellia sinensis]	--
Camellia_oleifera_newGene_852	--	4.03901	213	3.79816	205	3.7085	224	2.45963	116	2.41999	132	2.50118	152	0.00477749	-0.677455	down	--	--	Molecular Function: damaged DNA binding (GO:0003684);; Biological Process: DNA repair (GO:0006281);;	--	--	--	--	--	--	--	--	hypothetical protein TEA_017265 [Camellia sinensis var. sinensis]	molecular function: binding (GO:0005488);; biological process: metabolic process (GO:0008152);; biological process: cellular process (GO:0009987);; biological process: response to stimulus (GO:0050896)
Camellia_oleifera_newGene_8623	--	20.0419	177	27.9256	237	23.7907	214	63.2756	572	49.3153	477	25.0301	226	0.00842464	1.03737	up	--	--	Cellular Component: integral component of membrane (GO:0016021);; Molecular Function: transmembrane transporter activity (GO:0022857);;	K14638|8.85e-42|nnu:104602978|K14638 solute carrier family 15 (peptide/histidine transporter), member 3/4 | (RefSeq) protein NRT1/ PTR FAMILY 3.1	--	[E]	Amino acid transport and metabolism	POT family	Protein NRT1/ PTR FAMILY 3.1 OS=Arabidopsis thaliana OX=3702 GN=NPF3.1 PE=2 SV=1	E	Amino acid transport and metabolism	protein NRT1/ PTR FAMILY 3.1-like [Camellia sinensis]	cellular component: cellular anatomical entity (GO:0110165);; molecular function: transporter activity (GO:0005215)
Camellia_oleifera_newGene_9457	--	25.0731	895	36.7808	1254	17.1573	643	79.002	2935	50.4526	1867	44.4291	1645	0.00107657	1.20503	up	--	--	--	--	--	--	--	--	--	--	--	--	--
Camellia_oleifera_newGene_953	--	2.71769	132	3.36475	157	3.08921	152	4.55623	226	4.08262	216	5.16379	255	0.00828509	0.665399	up	--	--	Molecular Function: ATP binding (GO:0005524);; Cellular Component: integral component of membrane (GO:0016021);;	K08900|7.67e-26|nta:107790138|K08900 mitochondrial chaperone BCS1 | (RefSeq) AAA-ATPase At3g28510-like	--	--	--	Domain associated at C-terminal with AAA	--	O	Posttranslational modification, protein turnover, chaperones	AAA-ATPase At3g28510-like [Camellia sinensis]	molecular function: binding (GO:0005488);; cellular component: cellular anatomical entity (GO:0110165)
Camellia_oleifera_newGene_958	--	1.76932	65	2.31229	83	2.43072	92	2.17813	83	7.93569	320	4.97393	188	0.00731914	1.28032	up	[JO]	Translation, ribosomal structure and biogenesis;; Posttranslational modification, protein turnover, chaperones	Molecular Function: iron ion binding (GO:0005506);; Cellular Component: integral component of membrane (GO:0016021);; Molecular Function: oxidoreductase activity, acting on paired donors, with incorporation or reduction of molecular oxygen (GO:0016705);; Molecular Function: L-ascorbic acid binding (GO:0031418);;	K00472|3.00e-165|nau:109239425|K00472 prolyl 4-hydroxylase [EC:1.14.11.2] | (RefSeq) probable prolyl 4-hydroxylase 6	Arginine and proline metabolism (ko00330)	[E]	Amino acid transport and metabolism	2OG-Fe(II) oxygenase superfamily	Probable prolyl 4-hydroxylase 7 OS=Arabidopsis thaliana OX=3702 GN=P4H7 PE=2 SV=1	E	Amino acid transport and metabolism	probable prolyl 4-hydroxylase 7 [Camellia sinensis]	molecular function: binding (GO:0005488);; cellular component: cellular anatomical entity (GO:0110165);; molecular function: catalytic activity (GO:0003824);; biological process: metabolic process (GO:0008152)
augustus_masked-HiC_scaffold_1-processed-gene-1426.35	augustus_masked-HiC_scaffold_1-processed-gene-1426.35	5.08615	30	4.16299	24	2.95175	18	5.15931	31	15.6575	101	45.5535	273	0.000571419	2.45941	up	--	--	Molecular Function: protein tyrosine phosphatase activity (GO:0004725);; Molecular Function: protein tyrosine/serine/threonine phosphatase activity (GO:0008138);;	--	--	--	--	--	--	--	--	hypothetical protein TEA_003077 [Camellia sinensis var. sinensis]	molecular function: catalytic activity (GO:0003824);; biological process: metabolic process (GO:0008152);; biological process: cellular process (GO:0009987)
augustus_masked-HiC_scaffold_1-processed-gene-2171.31	augustus_masked-HiC_scaffold_1-processed-gene-2171.31	95.0825	4355	102.632	4516	93.1912	4331	125.33	5875	135.789	6810	305.702	14290	0.00173267	1.02226	up	[Q]	Secondary metabolites biosynthesis, transport and catabolism	Molecular Function: molecular_function (GO:0003674);; Molecular Function: catalytic activity (GO:0003824);; Molecular Function: fatty acid synthase activity (GO:0004312);; Cellular Component: cellular_component (GO:0005575);; Cellular Component: intracellular (GO:0005622);; Cellular Component: obsolete cell (GO:0005623);; Cellular Component: cytoplasm (GO:0005737);; Cellular Component: endoplasmi…	K15397|7.2e-263|vvi:100247295|K15397 3-ketoacyl-CoA synthase [EC:2.3.1.199] | (RefSeq) 3-ketoacyl-CoA synthase 1	Fatty acid elongation (ko00062);; Plant-pathogen interaction (ko04626)	--	--	FAE1/Type III polyketide synthase-like protein	3-ketoacyl-CoA synthase 1 OS=Arabidopsis thaliana OX=3702 GN=KCS1 PE=1 SV=1	I	Lipid transport and metabolism	hypothetical protein HYC85_001155 [Camellia sinensis]	molecular function: catalytic activity (GO:0003824);; cellular component: intracellular (GO:0005622);; cellular component: cellular anatomical entity (GO:0110165);; biological process: metabolic process (GO:0008152);; biological process: cellular process (GO:0009987);; biological process: response to stimulus (GO:0050896);; cellular component: protein-containing complex (GO:0032991)
augustus_masked-HiC_scaffold_10-processed-gene-1057.31	augustus_masked-HiC_scaffold_10-processed-gene-1057.31	12.5427	489	13.1672	494	10.9153	432	16.0579	641	18.67	797	17.4654	695	0.00352393	0.589023	up	[MDT]	Cell wall/membrane/envelope biogenesis;; Cell cycle control, cell division, chromosome partitioning;; Signal transduction mechanisms	Molecular Function: ATP binding (GO:0005524);; Cellular Component: integral component of membrane (GO:0016021);;	K08900|1.9e-171|hbr:110657795|K08900 mitochondrial chaperone BCS1 | (RefSeq) AAA-ATPase At2g46620-like	--	[O]	Posttranslational modification, protein turnover, chaperones	ATPase family associated with various cellular activities (AAA)	AAA-ATPase At2g46620 OS=Arabidopsis thaliana OX=3702 GN=At2g46620 PE=2 SV=1	O	Posttranslational modification, protein turnover, chaperones	AAA-ATPase At2g46620-like [Camellia sinensis]	molecular function: binding (GO:0005488);; cellular component: cellular anatomical entity (GO:0110165)
augustus_masked-HiC_scaffold_10-processed-gene-1303.8	augustus_masked-HiC_scaffold_10-processed-gene-1303.8	2.51465	28	1.34757	15	0.97878	11	7.71993	86	1.22919	15	136.305	1512	0.00165604	4.87176	up	--	--	--	--	--	--	--	--	--	--	--	hypothetical protein TEA_001803 [Camellia sinensis var. sinensis]	--
augustus_masked-HiC_scaffold_10-processed-gene-1431.2	augustus_masked-HiC_scaffold_10-processed-gene-1431.2	6.64412	101	6.65084	97	6.23411	96	10.5928	164	9.53913	158	12.5754	194	0.00264709	0.817404	up	--	--	Cellular Component: integral component of membrane (GO:0016021);;	K16282|1.2e-44|tcc:18611643|K16282 E3 ubiquitin-protein ligase RHA2 [EC:2.3.2.27] | (RefSeq) E3 ubiquitin-protein ligase RHA2B	--	[O]	Posttranslational modification, protein turnover, chaperones	Ring finger domain	Brassinosteroid-responsive RING protein 1 OS=Arabidopsis thaliana OX=3702 GN=BRH1 PE=2 SV=1	O	Posttranslational modification, protein turnover, chaperones	probable E3 ubiquitin-protein ligase XERICO [Camellia sinensis]	cellular component: cellular anatomical entity (GO:0110165)
augustus_masked-HiC_scaffold_10-processed-gene-1893.6	augustus_masked-HiC_scaffold_10-processed-gene-1893.6	73.197	543	55.7691	398	64.6773	487	54.5578	415	564.366	4584	324.74	2459	0.00461547	2.3549	up	--	--	Biological Process: lipid transport (GO:0006869);; Cellular Component: integral component of membrane (GO:0016021);;	--	--	--	--	Probable lipid transfer	Non-specific lipid-transfer protein 2 OS=Prunus armeniaca OX=36596 PE=1 SV=1	S	Function unknown	non-specific lipid-transfer protein 2-like [Camellia sinensis]	biological process: localization (GO:0051179);; cellular component: cellular anatomical entity (GO:0110165)
augustus_masked-HiC_scaffold_10-processed-gene-237.39	augustus_masked-HiC_scaffold_10-processed-gene-237.39	3.14008	62	2.35498	45	2.71655	55	3.00892	61	4.36057	94	18.7914	378	0.00757924	1.70768	up	--	--	--	--	--	--	--	--	--	--	--	hypothetical protein HYC85_000723 [Camellia sinensis]	--
augustus_masked-HiC_scaffold_10-processed-gene-259.9	augustus_masked-HiC_scaffold_10-processed-gene-259.9	37.587	2422	46.2205	2862	36.2502	2370	45.5241	3002	67.5669	4767	126.571	8324	0.00211212	1.05213	up	[V]	Defense mechanisms	Molecular Function: ATP binding (GO:0005524);; Cellular Component: integral component of membrane (GO:0016021);; Molecular Function: ATPase activity (GO:0016887);;	K05681|2.1e-90|cam:101489758|K05681 ATP-binding cassette, subfamily G (WHITE), member 2 | (RefSeq) ABC transporter G family member 5	ABC transporters (ko02010)	[Q]	Secondary metabolites biosynthesis, transport and catabolism	ABC-2 type transporter	ABC transporter G family member 1 OS=Arabidopsis thaliana OX=3702 GN=ABCG1 PE=2 SV=1	Q	Secondary metabolites biosynthesis, transport and catabolism	ABC transporter G family member 6-like [Camellia sinensis]	molecular function: binding (GO:0005488);; cellular component: cellular anatomical entity (GO:0110165);; molecular function: catalytic activity (GO:0003824)
augustus_masked-HiC_scaffold_10-processed-gene-443.10	augustus_masked-HiC_scaffold_10-processed-gene-443.10	1.5287	91	2.01823	115	1.46199	88	1.64283	100	6.93745	449	6.76278	408	0.00101517	1.66529	up	[L]	Replication, recombination and repair	Molecular Function: ubiquitin-protein transferase activity (GO:0004842);;	K08332|5.5e-21|pxb:103957411|K08332 vacuolar protein 8 | (RefSeq) U-box domain-containing protein 4-like	--	[S]	Function unknown	Armadillo/beta-catenin-like repeat	U-box domain-containing protein 1 OS=Medicago truncatula OX=3880 GN=PUB1 PE=1 SV=1	S	Function unknown	U-box domain-containing protein 1-like [Camellia sinensis]	molecular function: catalytic activity (GO:0003824)
augustus_masked-HiC_scaffold_10-processed-gene-854.58	augustus_masked-HiC_scaffold_10-processed-gene-854.58	1.51205	37	0.777316	18	1.59336	39	1.34009	33	16.8272	442	6.95996	171	0.000179344	2.76701	up	--	--	Cellular Component: integral component of membrane (GO:0016021);;	K19747|6.2e-40|vvi:100243942|K19747 BAHD acyltransferase [EC:2.3.1.-] | (RefSeq) BAHD acyltransferase DCR	--	--	--	C2 domain	--	S	Function unknown	hypothetical protein HYC85_001211 [Camellia sinensis]	cellular component: cellular anatomical entity (GO:0110165)
augustus_masked-HiC_scaffold_11-processed-gene-1039.56	augustus_masked-HiC_scaffold_11-processed-gene-1039.56	2.88537	104	2.21572	77	2.30652	84	1.21689	45	1.03982	41	1.12503	42	0.00448295	-1.03781	down	--	--	Molecular Function: molecular_function (GO:0003674);; Molecular Function: nucleic acid binding (GO:0003676);; Molecular Function: RNA binding (GO:0003723);; Molecular Function: catalytic activity (GO:0003824);; Molecular Function: nuclease activity (GO:0004518);; Molecular Function: endonuclease activity (GO:0004519);; Molecular Function: binding (GO:0005488);; Cellular Component: cellular_compon…	K05849|1.9e-69|tcc:18613571|K05849 solute carrier family 8 (sodium/calcium exchanger) | (RefSeq) uncharacterized LOC18613571	--	[R]	General function prediction only	PPR repeat	Pentatricopeptide repeat-containing protein At2g42920, chloroplastic OS=Arabidopsis thaliana OX=3702 GN=PCMP-E75 PE=2 SV=1	S	Function unknown	pentatricopeptide repeat-containing protein At2g42920, chloroplastic [Camellia sinensis]	molecular function: binding (GO:0005488);; molecular function: catalytic activity (GO:0003824);; biological process: metabolic process (GO:0008152);; biological process: cellular process (GO:0009987);; cellular component: intracellular (GO:0005622);; cellular component: cellular anatomical entity (GO:0110165)
augustus_masked-HiC_scaffold_11-processed-gene-1042.1	augustus_masked-HiC_scaffold_11-processed-gene-1042.1	32.6948	361	33.7609	359	19.8845	223	70.6015	798	42.993	520	45.578	514	0.00523111	0.963217	up	--	--	Molecular Function: molecular_function (GO:0003674);; Molecular Function: transcription coregulator activity (GO:0003712);; Molecular Function: binding (GO:0005488);; Molecular Function: protein binding (GO:0005515);; Cellular Component: cellular_component (GO:0005575);; Cellular Component: intracellular (GO:0005622);; Cellular Component: obsolete cell (GO:0005623);; Cellular Component: nucleus (…	--	--	--	--	--	Transcription factor PAR2 OS=Arabidopsis thaliana OX=3702 GN=PAR2 PE=3 SV=1	S	Function unknown	transcription factor PAR1 [Camellia sinensis]	molecular function: transcription regulator activity (GO:0140110);; molecular function: binding (GO:0005488);; cellular component: intracellular (GO:0005622);; cellular component: cellular anatomical entity (GO:0110165);; biological process: biological regulation (GO:0065007);; biological process: rhythmic process (GO:0048511);; biological process: response to stimulus (GO:0050896);; biological p…
augustus_masked-HiC_scaffold_11-processed-gene-1385.23	augustus_masked-HiC_scaffold_11-processed-gene-1385.23	6.87517	199	1.3796	39	4.88589	143	6.76753	200	10.687	338	47.8189	1406	0.000617913	2.36587	up	[T]	Signal transduction mechanisms	Molecular Function: protein serine/threonine kinase activity (GO:0004674);; Molecular Function: ATP binding (GO:0005524);;	K20716|2.3e-118|pavi:110764258|K20716 mitogen-activated protein kinase kinase kinase 17/18 | (RefSeq) mitogen-activated protein kinase kinase kinase 18-like	MAPK signaling pathway - plant (ko04016)	[T]	Signal transduction mechanisms	Protein kinase domain	Mitogen-activated protein kinase kinase kinase 18 OS=Arabidopsis thaliana OX=3702 GN=MAPKKK18 PE=1 SV=1	T	Signal transduction mechanisms	mitogen-activated protein kinase kinase kinase 18 [Camellia sinensis]	molecular function: catalytic activity (GO:0003824);; biological process: metabolic process (GO:0008152);; biological process: cellular process (GO:0009987);; molecular function: binding (GO:0005488)
augustus_masked-HiC_scaffold_11-processed-gene-310.23	augustus_masked-HiC_scaffold_11-processed-gene-310.23	0.622937	23	0.384081	14	0.325028	12	1.42225	53	0.896913	36	1.7424	65	0.00337306	1.66084	up	--	--	Cellular Component: ubiquitin ligase complex (GO:0000151);; Cellular Component: cellular_component (GO:0005575);; Cellular Component: intracellular (GO:0005622);; Cellular Component: obsolete cell (GO:0005623);; Biological Process: biological_process (GO:0008150);; Biological Process: response to abiotic stimulus (GO:0009628);; Cellular Component: cullin-RING ubiquitin ligase complex (GO:0031461)…	--	--	[R]	General function prediction only	Kelch motif	F-box/kelch-repeat protein SKIP25 OS=Arabidopsis thaliana OX=3702 GN=SKIP25 PE=1 SV=1	S	Function unknown	F-box/kelch-repeat protein SKIP25-like [Camellia sinensis]	cellular component: protein-containing complex (GO:0032991);; cellular component: intracellular (GO:0005622);; biological process: response to stimulus (GO:0050896)
augustus_masked-HiC_scaffold_11-processed-gene-33.12	augustus_masked-HiC_scaffold_11-processed-gene-33.12	20.1312	216	17.532	181	12.3458	134	25.3501	278	36.6541	430	82.8602	905	0.00029227	1.58089	up	--	--	Biological Process: response to auxin (GO:0009733);;	K14488|2.5e-41|rcu:107260954|K14488 SAUR family protein | (RefSeq) auxin-responsive protein SAUR32	Plant hormone signal transduction (ko04075)	--	--	Auxin responsive protein	Auxin-responsive protein SAUR32 OS=Arabidopsis thaliana OX=3702 GN=SAUR32 PE=2 SV=1	S	Function unknown	hypothetical protein HYC85_013435 [Camellia sinensis]	biological process: response to stimulus (GO:0050896)
augustus_masked-HiC_scaffold_11-processed-gene-787.16	augustus_masked-HiC_scaffold_11-processed-gene-787.16	2.10456	62	2.16392	61	1.30729	39	9.77664	294	4.17549	135	3.04642	92	0.00145396	1.70919	up	--	--	Molecular Function: molecular_function (GO:0003674);; Molecular Function: nucleic acid binding (GO:0003676);; Molecular Function: DNA binding (GO:0003677);; Molecular Function: DNA-binding transcription factor activity (GO:0003700);; Molecular Function: binding (GO:0005488);; Cellular Component: cellular_component (GO:0005575);; Cellular Component: intracellular (GO:0005622);; Cellular Component:…	K14841|5.5e-06|obr:102706672|K14841 ribosome biogenesis protein NSA1 | (RefSeq) WD repeat-containing protein DDB_G0290555	--	[R]	General function prediction only	C2H2-type zinc finger	Zinc finger protein ZAT5 OS=Arabidopsis thaliana OX=3702 GN=ZAT5 PE=2 SV=1	S	Function unknown	zinc finger protein ZAT5 [Camellia sinensis]	molecular function: binding (GO:0005488);; molecular function: transcription regulator activity (GO:0140110);; cellular component: intracellular (GO:0005622);; cellular component: cellular anatomical entity (GO:0110165);; biological process: biological regulation (GO:0065007)
augustus_masked-HiC_scaffold_11-processed-gene-929.43	augustus_masked-HiC_scaffold_11-processed-gene-929.43	12.2235	189	10.3049	153	11.4348	180	15.7081	249	21.3568	362	17.4318	275	0.0014976	0.767918	up	[E]	Amino acid transport and metabolism	Molecular Function: glycine dehydrogenase (decarboxylating) activity (GO:0004375);; Cellular Component: mitochondrion (GO:0005739);; Biological Process: glycine catabolic process (GO:0006546);;	K00281|6.7e-80|nnu:104600737|K00281 glycine dehydrogenase [EC:1.4.4.2] | (RefSeq) glycine dehydrogenase (decarboxylating), mitochondrial	Glycine, serine and threonine metabolism (ko00260);; Glyoxylate and dicarboxylate metabolism (ko00630);; Carbon metabolism (ko01200)	[E]	Amino acid transport and metabolism	Glycine cleavage system P-protein	Glycine dehydrogenase (decarboxylating), mitochondrial OS=Flaveria anomala OX=35877 GN=GDCSP PE=3 SV=1	E	Amino acid transport and metabolism	hypothetical protein HYC85_027226 [Camellia sinensis]	molecular function: catalytic activity (GO:0003824);; biological process: metabolic process (GO:0008152);; cellular component: intracellular (GO:0005622);; cellular component: cellular anatomical entity (GO:0110165);; biological process: cellular process (GO:0009987)
augustus_masked-HiC_scaffold_12-processed-gene-119.5	augustus_masked-HiC_scaffold_12-processed-gene-119.5	8.98844	204	8.11858	177	7.79915	179	11.7741	273	18.4484	457	31.1208	718	0.000120149	1.35969	up	--	--	--	K07904|5.5e-06|crb:17879594|K07904 Ras-related protein Rab-11A | (RefSeq) LOW QUALITY PROTEIN: ras and EF-hand domain-containing protein	Endocytosis (ko04144)	--	--	Protein of unknown function (DUF1645)	--	S	Function unknown	uncharacterized protein LOC114297020 [Camellia sinensis]	--
augustus_masked-HiC_scaffold_12-processed-gene-133.42	augustus_masked-HiC_scaffold_12-processed-gene-133.42	0.485262	14	0.745918	21	0.293412	9	4.51541	130	1.39985	43	1.60042	46	0.000795956	2.33197	up	--	--	Molecular Function: peroxidase activity (GO:0004601);; Cellular Component: extracellular region (GO:0005576);; Biological Process: response to oxidative stress (GO:0006979);; Molecular Function: heme binding (GO:0020037);; Biological Process: hydrogen peroxide catabolic process (GO:0042744);; Molecular Function: metal ion binding (GO:0046872);;	K00430|1.6e-132|egr:104435642|K00430 peroxidase [EC:1.11.1.7] | (RefSeq) peroxidase 31	Phenylpropanoid biosynthesis (ko00940)	--	--	Peroxidase	Peroxidase 65 OS=Arabidopsis thaliana OX=3702 GN=PER65 PE=2 SV=2	Q	Secondary metabolites biosynthesis, transport and catabolism	peroxidase 63-like [Camellia sinensis]	molecular function: catalytic activity (GO:0003824);; molecular function: antioxidant activity (GO:0016209);; biological process: metabolic process (GO:0008152);; biological process: cellular process (GO:0009987);; biological process: response to stimulus (GO:0050896);; biological process: detoxification (GO:0098754);; cellular component: cellular anatomical entity (GO:0110165);; molecular functi…
augustus_masked-HiC_scaffold_12-processed-gene-1680.26	augustus_masked-HiC_scaffold_12-processed-gene-1680.26	3.18194	99	2.13881	64	1.10516	35	18.3304	581	5.7946	197	2.85945	91	0.00127231	2.17185	up	[M]	Cell wall/membrane/envelope biogenesis	Molecular Function: protein serine/threonine kinase activity (GO:0004674);; Molecular Function: ATP binding (GO:0005524);;	K20716|1.8e-132|rcu:8288661|K20716 mitogen-activated protein kinase kinase kinase 17/18 | (RefSeq) mitogen-activated protein kinase kinase kinase 18	MAPK signaling pathway - plant (ko04016)	[T]	Signal transduction mechanisms	Protein kinase domain	Mitogen-activated protein kinase kinase kinase NPK1 OS=Nicotiana tabacum OX=4097 GN=NPK1 PE=1 SV=1	T	Signal transduction mechanisms	mitogen-activated protein kinase kinase kinase NPK1-like [Camellia sinensis]	molecular function: catalytic activity (GO:0003824);; biological process: metabolic process (GO:0008152);; biological process: cellular process (GO:0009987);; molecular function: binding (GO:0005488)
augustus_masked-HiC_scaffold_12-processed-gene-284.5	augustus_masked-HiC_scaffold_12-processed-gene-284.5	3.68545	83	2.8866	62	3.65593	83	5.66964	130	7.71418	188	7.66636	175	0.000128675	1.11977	up	--	--	Biological Process: hydrotropism (GO:0010274);;	--	--	--	--	Protein of unknown function, DUF617	Protein MIZU-KUSSEI 1 OS=Arabidopsis thaliana OX=3702 GN=MIZ1 PE=1 SV=1	S	Function unknown	protein MIZU-KUSSEI 1-like [Camellia sinensis]	biological process: response to stimulus (GO:0050896)
augustus_masked-HiC_scaffold_12-processed-gene-817.8	augustus_masked-HiC_scaffold_12-processed-gene-817.8	0.447369	15	1.04806	34	0.499672	17	3.51933	120	1.89975	70	0.971367	34	0.00789846	1.76844	up	--	--	Cellular Component: integral component of membrane (GO:0016021);;	--	--	--	--	Hsp20/alpha crystallin family	--	O	Posttranslational modification, protein turnover, chaperones	hypothetical protein TEA_022750 [Camellia sinensis var. sinensis]	cellular component: cellular anatomical entity (GO:0110165)
augustus_masked-HiC_scaffold_13-processed-gene-1454.4	augustus_masked-HiC_scaffold_13-processed-gene-1454.4	12.9193	339	7.50188	189	9.3415	249	18.256	490	18.325	527	13.9513	374	0.0031075	0.858161	up	--	--	Biological Process: protein transport (GO:0015031);;	K19476|2.5e-82|vvi:100854227|K19476 vacuolar protein sorting-associated protein IST1 | (RefSeq) IST1-like protein	Endocytosis (ko04144)	[Z]	Cytoskeleton	Regulator of Vps4 activity in the MVB pathway	Gibberellin-regulated protein 6 OS=Arabidopsis thaliana OX=3702 GN=GASA6 PE=3 SV=1	Z	Cytoskeleton	IST1-like protein [Camellia sinensis]	biological process: localization (GO:0051179)
augustus_masked-HiC_scaffold_13-processed-gene-1706.33	augustus_masked-HiC_scaffold_13-processed-gene-1706.33	0.907612	40	1.3401	57	1.66726	74	1.03606	47	15.6673	748	24.5938	1095	0.00105882	3.44028	up	--	--	Molecular Function: hydrolase activity, hydrolyzing O-glycosyl compounds (GO:0004553);; Biological Process: carbohydrate metabolic process (GO:0005975);;	K19891|1.4e-41|pvu:PHAVU_008G236700g|K19891 glucan endo-1,3-beta-glucosidase 1/2/3 [EC:3.2.1.39] | (RefSeq) hypothetical protein	Starch and sucrose metabolism (ko00500)	--	--	Glycosyl hydrolases family 17	Glucan endo-1,3-beta-glucosidase OS=Vitis vinifera OX=29760 GN=VIT_06s0061g00120 PE=1 SV=2	G	Carbohydrate transport and metabolism	glucan endo-1,3-beta-glucosidase, basic isoform-like [Camellia sinensis]	molecular function: catalytic activity (GO:0003824);; biological process: metabolic process (GO:0008152)
augustus_masked-HiC_scaffold_13-processed-gene-404.33	augustus_masked-HiC_scaffold_13-processed-gene-404.33	2.31221	35	1.20584	18	0.954394	15	4.64323	71	6.19523	101	10.5641	160	1.40634e-05	2.27829	up	--	--	--	K20725|1.8e-13|vvi:100854780|K20725 MAP kinase substrate 1 | (RefSeq) protein MKS1	MAPK signaling pathway - plant (ko04016)	--	--	VQ motif	VQ motif-containing protein 8, chloroplastic OS=Arabidopsis thaliana OX=3702 GN=VQ8 PE=1 SV=1	S	Function unknown	hypothetical protein HYC85_021430 [Camellia sinensis]	--
augustus_masked-HiC_scaffold_14-processed-gene-1362.17	augustus_masked-HiC_scaffold_14-processed-gene-1362.17	23.4931	752	17.537	540	17.647	573	32.6803	1071	32.0354	1123	36.8646	1204	1.66866e-05	0.872825	up	--	--	--	K10406|2.3e-26|mtr:MTR_5g096570|K10406 kinesin family member C2/C3 | (RefSeq) kinesin heavy chain, putative	--	--	--	Plant protein of unknown function (DUF868)	--	S	Function unknown	uncharacterized protein LOC114275407 [Camellia sinensis]	--
augustus_masked-HiC_scaffold_14-processed-gene-415.66	augustus_masked-HiC_scaffold_14-processed-gene-415.66	2.81718	99	1.61959	55	1.32645	47	4.55668	163	3.62376	139	4.10713	147	0.00350171	1.1684	up	--	--	Cellular Component: integral component of membrane (GO:0016021);;	K10664|2.2e-126|dzi:111303182|K10664 E3 ubiquitin-protein ligase ATL6/9/15/31/42/55 [EC:2.3.2.27] | (RefSeq) E3 ubiquitin-protein ligase ATL42-like	--	[O]	Posttranslational modification, protein turnover, chaperones	Ring finger domain	E3 ubiquitin-protein ligase ATL42 OS=Arabidopsis thaliana OX=3702 GN=ATL42 PE=1 SV=2	O	Posttranslational modification, protein turnover, chaperones	E3 ubiquitin-protein ligase ATL42-like [Camellia sinensis]	cellular component: cellular anatomical entity (GO:0110165)
augustus_masked-HiC_scaffold_14-processed-gene-710.33	augustus_masked-HiC_scaffold_14-processed-gene-710.33	18.8966	370	25.266	476	15.9854	318	16.146	324	51.4131	1103	121.494	2428	0.00227991	1.68584	up	--	--	--	--	--	--	--	Thaumatin family	Thaumatin-like protein OS=Olea europaea OX=4146 PE=1 SV=1	S	Function unknown	Thaumatin-like protein [Camellia sinensis]	--
augustus_masked-HiC_scaffold_14-processed-gene-710.36	augustus_masked-HiC_scaffold_14-processed-gene-710.36	5.89596	116	7.70832	145	6.95636	139	7.10065	143	48.4563	1039	93.5317	1870	5.33678e-06	2.89743	up	--	--	--	--	--	--	--	Thaumatin family	Thaumatin-like protein OS=Olea europaea OX=4146 PE=1 SV=1	S	Function unknown	Thaumatin-like protein [Camellia sinensis]	--
augustus_masked-HiC_scaffold_14-processed-gene-710.37	augustus_masked-HiC_scaffold_14-processed-gene-710.37	1.9362	38	2.97956	57	1.11074	23	1.29506	26	9.87879	212	31.7212	634	0.00066074	2.82148	up	--	--	--	--	--	--	--	Thaumatin family	Thaumatin-like protein OS=Olea europaea OX=4146 PE=1 SV=1	S	Function unknown	thaumatin-like protein 1 [Camellia sinensis]	--
augustus_masked-HiC_scaffold_14-processed-gene-723.44	augustus_masked-HiC_scaffold_14-processed-gene-723.44	1.79459	72	1.10578	43	1.31722	54	1.77164	73	3.02764	133	5.81314	237	0.00419196	1.38461	up	[V]	Defense mechanisms	Molecular Function: antiporter activity (GO:0015297);; Cellular Component: integral component of membrane (GO:0016021);; Molecular Function: xenobiotic transmembrane transporter activity (GO:0042910);;	K03327|2.3e-212|vvi:100265094|K03327 multidrug resistance protein, MATE family | (RefSeq) protein DETOXIFICATION 49	--	[R]	General function prediction only	MatE	Protein DETOXIFICATION 49 OS=Arabidopsis thaliana OX=3702 GN=DTX49 PE=2 SV=1	V	Defense mechanisms	protein DETOXIFICATION 49-like [Camellia sinensis]	molecular function: transporter activity (GO:0005215);; biological process: cellular process (GO:0009987);; biological process: localization (GO:0051179);; cellular component: cellular anatomical entity (GO:0110165)
augustus_masked-HiC_scaffold_15-processed-gene-115.9	augustus_masked-HiC_scaffold_15-processed-gene-115.9	154.618	3014	34.2104	641	53.4631	1058	198.047	3952	226.379	4832	240.522	4786	0.000946183	1.54079	up	--	--	--	K12173|2.3e-21|gmx:100794341|K12173 BRCA1-A complex subunit BRE | (RefSeq) BRISC and BRCA1-A complex member 2	Homologous recombination (ko03440)	--	--	Thaumatin family	Thaumatin-like protein OS=Actinidia chinensis var. chinensis OX=1590841 GN=TLP PE=1 SV=2	O	Posttranslational modification, protein turnover, chaperones	LOW QUALITY PROTEIN: thaumatin-like protein [Camellia sinensis]	--
augustus_masked-HiC_scaffold_15-processed-gene-120.29	augustus_masked-HiC_scaffold_15-processed-gene-120.29	63.9153	1246	15.8186	297	18.3107	363	68.3606	1364	93.9803	2006	70.9922	1413	0.00622522	1.33378	up	--	--	--	K12173|2.3e-21|gmx:100794341|K12173 BRCA1-A complex subunit BRE | (RefSeq) BRISC and BRCA1-A complex member 2	Homologous recombination (ko03440)	--	--	Thaumatin family	Thaumatin-like protein OS=Actinidia chinensis var. chinensis OX=1590841 GN=TLP PE=1 SV=2	O	Posttranslational modification, protein turnover, chaperones	LOW QUALITY PROTEIN: thaumatin-like protein [Camellia sinensis]	--
augustus_masked-HiC_scaffold_15-processed-gene-1243.4	augustus_masked-HiC_scaffold_15-processed-gene-1243.4	1.78337	57	1.00774	31	2.06088	66	2.9058	94	13.3393	460	12.1579	391	1.48669e-06	2.61513	up	--	--	Molecular Function: ubiquitin-protein transferase activity (GO:0004842);;	--	--	--	--	--	U-box domain-containing protein 21 OS=Arabidopsis thaliana OX=3702 GN=PUB21 PE=2 SV=1	H	Coenzyme transport and metabolism	hypothetical protein HYC85_023636 [Camellia sinensis]	molecular function: catalytic activity (GO:0003824)
augustus_masked-HiC_scaffold_15-processed-gene-1281.0	augustus_masked-HiC_scaffold_15-processed-gene-1281.0	8.06248	611	7.11667	518	10.0114	770	4.27916	332	5.10237	424	5.32331	412	0.000484693	-0.686348	down	[R]	General function prediction only	Biological Process: defense response (GO:0006952);; Molecular Function: ADP binding (GO:0043531);;	K13453|1.2e-134|nau:109235474|K13453 disease resistance protein | (RefSeq) putative late blight resistance protein homolog R1A-4	Plant-pathogen interaction (ko04626)	[T]	Signal transduction mechanisms	NB-ARC domain	Putative late blight resistance protein homolog R1A-10 OS=Solanum demissum OX=50514 GN=R1A-10 PE=3 SV=1	T	Signal transduction mechanisms	disease resistance protein RPP13-like [Camellia sinensis]	biological process: response to stimulus (GO:0050896);; molecular function: binding (GO:0005488)
augustus_masked-HiC_scaffold_15-processed-gene-657.19	augustus_masked-HiC_scaffold_15-processed-gene-657.19	15.3369	499	12.0663	377	13.063	432	24.429	813	37.5054	1336	32.5152	1080	1.01189e-08	1.30329	up	[M]	Cell wall/membrane/envelope biogenesis	Molecular Function: transferase activity, transferring glycosyl groups (GO:0016757);;	K20893|2.2e-117|pvu:PHAVU_001G016900g|K20893 probable galacturonosyltransferase-like 1 [EC:2.4.1.-] | (RefSeq) hypothetical protein	--	--	--	Glycosyl transferase family 8	Probable galacturonosyltransferase-like 9 OS=Arabidopsis thaliana OX=3702 GN=GATL9 PE=2 SV=1	G	Carbohydrate transport and metabolism	hypothetical protein HYC85_023263 [Camellia sinensis]	molecular function: catalytic activity (GO:0003824)
augustus_masked-HiC_scaffold_15-processed-gene-847.17	augustus_masked-HiC_scaffold_15-processed-gene-847.17	0.714848	45	0.966319	58	1.3226	84	0.281363	18	0.510461	35	0.366951	24	0.00950093	-1.27247	down	--	--	Molecular Function: molecular_function (GO:0003674);; Molecular Function: nucleic acid binding (GO:0003676);; Molecular Function: RNA binding (GO:0003723);; Molecular Function: catalytic activity (GO:0003824);; Molecular Function: nuclease activity (GO:0004518);; Molecular Function: endonuclease activity (GO:0004519);; Molecular Function: binding (GO:0005488);; Cellular Component: cellular_compon…	K19090|5.1e-102|fve:101300361|K19090 CRISPR-associated protein Cas5t | (RefSeq) putative pentatricopeptide repeat-containing protein At3g05240	--	[R]	General function prediction only	PPR repeat	Pentatricopeptide repeat-containing protein At2g03380, mitochondrial OS=Arabidopsis thaliana OX=3702 GN=PCMP-E47 PE=3 SV=1	L	Replication, recombination and repair	pentatricopeptide repeat-containing protein At2g03380, mitochondrial [Camellia sinensis]	molecular function: binding (GO:0005488);; molecular function: catalytic activity (GO:0003824);; biological process: metabolic process (GO:0008152);; biological process: cellular process (GO:0009987);; cellular component: intracellular (GO:0005622);; cellular component: cellular anatomical entity (GO:0110165)
augustus_masked-HiC_scaffold_2-processed-gene-129.33	augustus_masked-HiC_scaffold_2-processed-gene-129.33	0.198176	4	1.02669	17	1.88254	32	2.30614	40	2.72705	50	15.0258	254	0.00163142	2.7093	up	--	--	Cellular Component: integral component of membrane (GO:0016021);;	--	--	--	--	Protein of unknown function (DUF679)	Protein DMP2 OS=Arabidopsis thaliana OX=3702 GN=DMP2 PE=2 SV=1	S	Function unknown	protein DMP2-like [Camellia sinensis]	cellular component: cellular anatomical entity (GO:0110165)
augustus_masked-HiC_scaffold_2-processed-gene-134.3	augustus_masked-HiC_scaffold_2-processed-gene-134.3	0.145338	5	0.314861	10	0.212821	7	4.19825	134	1.00539	35	0.939368	30	7.45717e-05	3.21864	up	[M]	Cell wall/membrane/envelope biogenesis	Molecular Function: transferase activity, transferring glycosyl groups (GO:0016757);;	K20893|5.4e-113|lja:Lj5g3v0084010.1|K20893 probable galacturonosyltransferase-like 1 [EC:2.4.1.-] | (RefSeq) Lj5g3v0084010.1; -	--	--	--	Glycosyl transferase family 8	Probable galacturonosyltransferase-like 4 OS=Arabidopsis thaliana OX=3702 GN=GATL4 PE=2 SV=1	G	Carbohydrate transport and metabolism	probable galacturonosyltransferase-like 4 [Camellia sinensis]	molecular function: catalytic activity (GO:0003824)
augustus_masked-HiC_scaffold_2-processed-gene-1531.4	augustus_masked-HiC_scaffold_2-processed-gene-1531.4	4.32115	252	2.16215	121	3.83943	227	0.744539	45	1.20677	77	2.11158	126	0.00429479	-1.26452	down	--	--	Biological Process: response to red or far red light (GO:0009639);; Biological Process: negative gravitropism (GO:0009959);;	--	--	--	--	Plant protein of unknown function (DUF641)	Protein GRAVITROPIC IN THE LIGHT 1 OS=Arabidopsis thaliana OX=3702 GN=GIL1 PE=1 SV=1	S	Function unknown	protein GRAVITROPIC IN THE LIGHT 1-like isoform X1 [Camellia sinensis]	biological process: response to stimulus (GO:0050896)
augustus_masked-HiC_scaffold_2-processed-gene-1551.44	augustus_masked-HiC_scaffold_2-processed-gene-1551.44	0.914571	49	0.297882	16	0.681213	37	1.6801	91	0.39379	23	12.4059	669	0.00127808	2.95148	up	[T]	Signal transduction mechanisms	Molecular Function: ATP binding (GO:0005524);; Cellular Component: integral component of membrane (GO:0016021);; Molecular Function: ATPase activity (GO:0016887);;	K05681|7.7e-152|cam:101489758|K05681 ATP-binding cassette, subfamily G (WHITE), member 2 | (RefSeq) ABC transporter G family member 5	ABC transporters (ko02010)	[Q]	Secondary metabolites biosynthesis, transport and catabolism	ABC-2 type transporter	ABC transporter G family member 10 OS=Arabidopsis thaliana OX=3702 GN=ABCG10 PE=3 SV=1	Q	Secondary metabolites biosynthesis, transport and catabolism	ABC transporter G family member 10 [Camellia sinensis]	molecular function: binding (GO:0005488);; cellular component: cellular anatomical entity (GO:0110165);; molecular function: catalytic activity (GO:0003824)
augustus_masked-HiC_scaffold_2-processed-gene-226.26	augustus_masked-HiC_scaffold_2-processed-gene-226.26	0.173865	16	0.156814	14	0.165082	15	0.552922	50	0.815248	79	0.81601	74	4.04244e-06	2.1723	up	[P]	Inorganic ion transport and metabolism	Molecular Function: calcium transmembrane transporter activity, phosphorylative mechanism (GO:0005388);; Molecular Function: ATP binding (GO:0005524);; Cellular Component: integral component of membrane (GO:0016021);;	K01537|0.0e+00|sind:105171288|K01537 P-type Ca2+ transporter type 2C [EC:7.2.2.10] | (RefSeq) putative calcium-transporting ATPase 13, plasma membrane-type	--	[P]	Inorganic ion transport and metabolism	Cation transporting ATPase, C-terminus	Putative calcium-transporting ATPase 13, plasma membrane-type OS=Arabidopsis thaliana OX=3702 GN=ACA13 PE=3 SV=1	P	Inorganic ion transport and metabolism	putative calcium-transporting ATPase 13, plasma membrane-type [Camellia sinensis]	molecular function: transporter activity (GO:0005215);; biological process: cellular process (GO:0009987);; biological process: localization (GO:0051179);; molecular function: binding (GO:0005488);; cellular component: cellular anatomical entity (GO:0110165)
augustus_masked-HiC_scaffold_2-processed-gene-410.20	augustus_masked-HiC_scaffold_2-processed-gene-410.20	2.74925	114	3.53284	141	1.65441	70	20.3642	863	4.9792	226	3.24447	138	0.0027639	1.94971	up	--	--	--	K01759|1.1e-25|aip:107644408|K01759 lactoylglutathione lyase [EC:4.4.1.5] | (RefSeq) probable lactoylglutathione lyase, chloroplastic	Pyruvate metabolism (ko00620)	--	--	C2 domain	--	S	Function unknown	hypothetical protein HYC85_012689 [Camellia sinensis]	--
augustus_masked-HiC_scaffold_2-processed-gene-761.24	augustus_masked-HiC_scaffold_2-processed-gene-761.24	0.446022	20	0.544677	23	1.44971	65	0.5466	25	2.9172	141	9.46636	425	0.00262864	2.46534	up	--	--	Molecular Function: UDP-glycosyltransferase activity (GO:0008194);;	K11820|2.2e-51|pmum:103343266|K11820 N-hydroxythioamide S-beta-glucosyltransferase [EC:2.4.1.195] | (RefSeq) UDP-glycosyltransferase 74B1-like	Tryptophan metabolism (ko00380);; Glucosinolate biosynthesis (ko00966);; 2-Oxocarboxylic acid metabolism (ko01210)	[GC]	Carbohydrate transport and metabolism;; Energy production and conversion	UDP-glucoronosyl and UDP-glucosyl transferase	UDP-glycosyltransferase 74E2 OS=Arabidopsis thaliana OX=3702 GN=UGT74E2 PE=1 SV=1	--	--	UDP-glycosyltransferase 74B1-like [Camellia sinensis]	molecular function: catalytic activity (GO:0003824)
augustus_masked-HiC_scaffold_3-processed-gene-1044.6	augustus_masked-HiC_scaffold_3-processed-gene-1044.6	5.88189	131	6.69347	143	3.44326	78	8.47834	193	9.0706	221	18.6833	423	0.00375205	1.22475	up	--	--	Molecular Function: DNA binding (GO:0003677);; Molecular Function: DNA-binding transcription factor activity (GO:0003700);; Cellular Component: nucleus (GO:0005634);;	K09286|5.2e-25|bna:106379385|K09286 EREBP-like factor | (RefSeq) ethylene-responsive transcription factor ERF071-like	--	--	--	AP2 domain	Ethylene-responsive transcription factor ERF109 OS=Arabidopsis thaliana OX=3702 GN=ERF109 PE=1 SV=1	K	Transcription	ethylene-responsive transcription factor ERF109-like [Camellia sinensis]	molecular function: binding (GO:0005488);; molecular function: transcription regulator activity (GO:0140110);; cellular component: intracellular (GO:0005622);; cellular component: cellular anatomical entity (GO:0110165)
augustus_masked-HiC_scaffold_3-processed-gene-1295.38	augustus_masked-HiC_scaffold_3-processed-gene-1295.38	1.18313	14	1.07469	12	0.840192	10	8.33718	99	2.28105	29	3.30394	39	0.00126232	2.25254	up	--	--	--	--	--	--	--	--	--	--	--	hypothetical protein TEA_006994 [Camellia sinensis var. sinensis]	--
augustus_masked-HiC_scaffold_3-processed-gene-1649.13	augustus_masked-HiC_scaffold_3-processed-gene-1649.13	24.8454	1860	21.5365	1549	18.8562	1432	46.5319	3565	38.5068	3156	24.5077	1872	0.00460241	0.842046	up	[V]	Defense mechanisms	Molecular Function: ATP binding (GO:0005524);; Cellular Component: integral component of membrane (GO:0016021);; Molecular Function: ATPase activity (GO:0016887);; Molecular Function: ATPase-coupled transmembrane transporter activity (GO:0042626);;	K05658|0.0e+00|mesc:110620349|K05658 ATP-binding cassette, subfamily B (MDR/TAP), member 1 [EC:7.6.2.2] | (RefSeq) ABC transporter B family member 1	ABC transporters (ko02010)	[Q]	Secondary metabolites biosynthesis, transport and catabolism	ABC transporter transmembrane region	ABC transporter B family member 1 OS=Arabidopsis thaliana OX=3702 GN=ABCB1 PE=1 SV=1	Q	Secondary metabolites biosynthesis, transport and catabolism	ABC transporter B family member 1 isoform X2 [Camellia sinensis]	molecular function: binding (GO:0005488);; cellular component: cellular anatomical entity (GO:0110165);; molecular function: catalytic activity (GO:0003824);; molecular function: transporter activity (GO:0005215);; biological process: cellular process (GO:0009987);; biological process: localization (GO:0051179)
augustus_masked-HiC_scaffold_3-processed-gene-190.5	augustus_masked-HiC_scaffold_3-processed-gene-190.5	54.4663	3589	87.8727	5564	52.8938	3537	33.9392	2289	38.3319	2766	31.355	2109	0.00238677	-0.841132	down	[O]	Posttranslational modification, protein turnover, chaperones	Molecular Function: serine-type endopeptidase activity (GO:0004252);;	K15333|2.4e-86|nsy:104224633|K15333 tRNA guanosine-2'-O-methyltransferase [EC:2.1.1.34] | (RefSeq) uncharacterized protein LOC104224633	--	--	--	Subtilase family	Subtilisin-like protease SBT3 OS=Solanum lycopersicum OX=4081 GN=sbt3 PE=1 SV=1	O	Posttranslational modification, protein turnover, chaperones	hypothetical protein HYC85_008428 [Camellia sinensis]	molecular function: catalytic activity (GO:0003824);; biological process: metabolic process (GO:0008152)
augustus_masked-HiC_scaffold_4-processed-gene-128.24	augustus_masked-HiC_scaffold_4-processed-gene-128.24	1.39267	29	2.10618	42	1.08607	23	3.41517	72	6.96945	157	4.23746	89	0.000433621	1.72831	up	--	--	--	K13413|1.5e-47|sbi:110435403|K13413 mitogen-activated protein kinase kinase 4/5 [EC:2.7.12.2] | (RefSeq) mitogen-activated protein kinase kinase 5-like	MAPK signaling pathway - plant (ko04016);; Plant hormone signal transduction (ko04075);; Plant-pathogen interaction (ko04626)	--	--	Protein of unknown function (DUF640)	Protein LIGHT-DEPENDENT SHORT HYPOCOTYLS 4 OS=Arabidopsis thaliana OX=3702 GN=LSH4 PE=1 SV=1	S	Function unknown	hypothetical protein TEA_025256 [Camellia sinensis var. sinensis]	--
augustus_masked-HiC_scaffold_4-processed-gene-1345.19	augustus_masked-HiC_scaffold_4-processed-gene-1345.19	5.21764	123	1.71641	39	4.61191	110	0.553636	14	0.884989	23	1.91584	46	0.00558513	-1.69215	down	--	--	--	--	--	--	--	--	--	--	--	uncharacterized protein DDB_G0287625 [Camellia sinensis]	--
augustus_masked-HiC_scaffold_4-processed-gene-19.19	augustus_masked-HiC_scaffold_4-processed-gene-19.19	5.34249	153	4.21812	116	5.08198	147	11.7989	344	16.4768	514	7.03845	205	0.000207743	1.36415	up	--	--	--	--	--	--	--	Phosphate-induced protein 1 conserved region	Protein EXORDIUM-like 7 OS=Arabidopsis thaliana OX=3702 GN=EXL7 PE=2 SV=2	S	Function unknown	protein EXORDIUM-like 7 [Camellia sinensis]	--
augustus_masked-HiC_scaffold_4-processed-gene-462.15	augustus_masked-HiC_scaffold_4-processed-gene-462.15	0.959054	26	1.73561	45	0.45655	13	11.675	317	3.10626	91	2.58943	70	0.00047734	2.52003	up	--	--	Molecular Function: SNAP receptor activity (GO:0005484);; Biological Process: intracellular protein transport (GO:0006886);; Cellular Component: integral component of membrane (GO:0016021);; Biological Process: vesicle-mediated transport (GO:0016192);;	K08486|3.1e-133|mcha:111010872|K08486 syntaxin 1B/2/3 | (RefSeq) syntaxin-124-like	SNARE interactions in vesicular transport (ko04130)	[U]	Intracellular trafficking, secretion, and vesicular transport	Syntaxin	Syntaxin-124 OS=Arabidopsis thaliana OX=3702 GN=SYP124 PE=2 SV=1	U	Intracellular trafficking, secretion, and vesicular transport	hypothetical protein HYC85_018558 [Camellia sinensis]	molecular function: binding (GO:0005488);; biological process: cellular process (GO:0009987);; biological process: localization (GO:0051179);; cellular component: cellular anatomical entity (GO:0110165)
augustus_masked-HiC_scaffold_4-processed-gene-800.12	augustus_masked-HiC_scaffold_4-processed-gene-800.12	7.58114	284	4.85362	175	7.25526	276	4.42995	170	36.5528	1499	59.382	2269	0.00746669	2.40514	up	[C]	Energy production and conversion	Molecular Function: oxidoreductase activity (GO:0016491);; Molecular Function: FAD binding (GO:0071949);;	K22395|2.8e-148|nsy:104229604|K22395 cinnamyl-alcohol dehydrogenase [EC:1.1.1.195] | (RefSeq) reticuline oxidase-like protein	Phenylpropanoid biosynthesis (ko00940)	--	--	Berberine and berberine like	Berberine bridge enzyme-like 8 OS=Arabidopsis thaliana OX=3702 GN=At1g30700 PE=2 SV=1	C	Energy production and conversion	berberine bridge enzyme-like 8 [Camellia sinensis]	molecular function: catalytic activity (GO:0003824);; molecular function: binding (GO:0005488)
augustus_masked-HiC_scaffold_5-processed-gene-1348.5	augustus_masked-HiC_scaffold_5-processed-gene-1348.5	47.4811	1331	35.8206	965	30.487	868	79.2096	2273	78.5172	2410	45.834	1312	0.00264335	0.930395	up	[I]	Lipid transport and metabolism	Molecular Function: hydrolase activity (GO:0016787);;	K20506|2.8e-92|egu:105060863|K20506 tuliposide A-converting enzyme [EC:4.2.99.22] | (RefSeq) tuliposide A-converting enzyme 2, chloroplastic-like	--	[V]	Defense mechanisms	alpha/beta hydrolase fold	Probable carboxylesterase 2 OS=Arabidopsis thaliana OX=3702 GN=CXE2 PE=2 SV=1	V	Defense mechanisms	probable carboxylesterase 2 [Camellia sinensis]	molecular function: catalytic activity (GO:0003824)
augustus_masked-HiC_scaffold_5-processed-gene-756.24	augustus_masked-HiC_scaffold_5-processed-gene-756.24	2.30463	162	3.43732	233	3.10922	222	4.45602	321	3.66946	283	8.85447	636	0.00703434	1.00368	up	[T]	Signal transduction mechanisms	Molecular Function: protein kinase activity (GO:0004672);; Molecular Function: ATP binding (GO:0005524);; Cellular Component: integral component of membrane (GO:0016021);;	K13436|9.6e-57|brp:103843500|K13436 pto-interacting protein 1 [EC:2.7.11.1] | (RefSeq) PTI1-like tyrosine-protein kinase 1 isoform X1	Plant-pathogen interaction (ko04626)	[T]	Signal transduction mechanisms	Protein tyrosine and serine/threonine kinase	Serine/threonine-protein kinase-like protein CCR4 OS=Arabidopsis thaliana OX=3702 GN=CCR4 PE=1 SV=1	T	Signal transduction mechanisms	hypothetical protein HYC85_019765 [Camellia sinensis]	molecular function: catalytic activity (GO:0003824);; biological process: metabolic process (GO:0008152);; biological process: cellular process (GO:0009987);; molecular function: binding (GO:0005488);; cellular component: cellular anatomical entity (GO:0110165)
augustus_masked-HiC_scaffold_6-processed-gene-1033.38	augustus_masked-HiC_scaffold_6-processed-gene-1033.38	0.413146	31	0.335401	25	0.16233	13	2.9415	226	0.822513	68	0.688723	53	0.000676826	2.36413	up	[M]	Cell wall/membrane/envelope biogenesis	Molecular Function: protein kinase activity (GO:0004672);; Molecular Function: ATP binding (GO:0005524);; Cellular Component: integral component of membrane (GO:0016021);;	K13435|1.0e-101|spen:107018783|K13435 serine/threonine-protein kinase Pto | (RefSeq) receptor-like protein kinase HERK 1 isoform X2	Plant-pathogen interaction (ko04626)	[T]	Signal transduction mechanisms	Protein tyrosine and serine/threonine kinase	Receptor-like protein kinase ANXUR1 OS=Arabidopsis thaliana OX=3702 GN=ANX1 PE=1 SV=1	T	Signal transduction mechanisms	hypothetical protein HYC85_024172 [Camellia sinensis]	molecular function: catalytic activity (GO:0003824);; biological process: metabolic process (GO:0008152);; biological process: cellular process (GO:0009987);; molecular function: binding (GO:0005488);; cellular component: cellular anatomical entity (GO:0110165)
augustus_masked-HiC_scaffold_6-processed-gene-158.6	augustus_masked-HiC_scaffold_6-processed-gene-158.6	2.03374	84	1.75712	70	2.77454	116	0.598944	26	0.334903	16	1.14868	49	0.00272114	-1.54564	down	--	--	Cellular Component: integral component of membrane (GO:0016021);;	K19041|9.1e-100|jre:109009455|K19041 E3 ubiquitin-protein ligase RNF38/44 [EC:2.3.2.27] | (RefSeq) RING-H2 finger protein ATL43	--	[O]	Posttranslational modification, protein turnover, chaperones	Ring finger domain	RING-H2 finger protein ATL43 OS=Arabidopsis thaliana OX=3702 GN=ATL43 PE=2 SV=2	O	Posttranslational modification, protein turnover, chaperones	hypothetical protein HYC85_025678 [Camellia sinensis]	cellular component: cellular anatomical entity (GO:0110165)
augustus_masked-HiC_scaffold_6-processed-gene-343.7	augustus_masked-HiC_scaffold_6-processed-gene-343.7	6.55023	652	8.37375	801	7.11534	719	6.68303	681	14.9832	1633	19.1709	1948	0.0071677	0.949887	up	[G]	Carbohydrate transport and metabolism	Molecular Function: hydrolase activity, hydrolyzing O-glycosyl compounds (GO:0004553);; Biological Process: carbohydrate metabolic process (GO:0005975);; Molecular Function: carbohydrate binding (GO:0030246);;	--	--	--	--	--	--	G	Carbohydrate transport and metabolism	uncharacterized protein LOC114274357 [Camellia sinensis]	molecular function: catalytic activity (GO:0003824);; biological process: metabolic process (GO:0008152);; molecular function: binding (GO:0005488)
augustus_masked-HiC_scaffold_6-processed-gene-392.20	augustus_masked-HiC_scaffold_6-processed-gene-392.20	24.7605	1077	23.2514	972	24.4388	1078	59.0513	2628	70.9244	3376	19.4483	863	0.006697	1.14817	up	[QV]	Secondary metabolites biosynthesis, transport and catabolism;; Defense mechanisms	Molecular Function: monooxygenase activity (GO:0004497);; Molecular Function: iron ion binding (GO:0005506);; Cellular Component: integral component of membrane (GO:0016021);; Molecular Function: oxidoreductase activity, acting on paired donors, with incorporation or reduction of molecular oxygen (GO:0016705);; Molecular Function: heme binding (GO:0020037);;	K20769|1.2e-129|dzi:111314293|K20769 fatty acid omega-hydroxylase [EC:1.14.-.-] | (RefSeq) cytochrome P450 94A1-like	Cutin, suberine and wax biosynthesis (ko00073)	[QI]	Secondary metabolites biosynthesis, transport and catabolism;; Lipid transport and metabolism	Cytochrome P450	Cytochrome P450 94A1 OS=Vicia sativa OX=3908 GN=CYP94A1 PE=2 SV=2	Q	Secondary metabolites biosynthesis, transport and catabolism	hypothetical protein HYC85_025589 [Camellia sinensis]	molecular function: catalytic activity (GO:0003824);; biological process: metabolic process (GO:0008152);; molecular function: binding (GO:0005488);; cellular component: cellular anatomical entity (GO:0110165)
augustus_masked-HiC_scaffold_6-processed-gene-825.14	augustus_masked-HiC_scaffold_6-processed-gene-825.14	15.835	481	14.4649	422	18.2042	561	18.4012	572	28.4013	945	31.8252	987	0.00113551	0.777167	up	--	--	Cellular Component: integral component of membrane (GO:0016021);;	--	--	--	--	--	F-box protein At2g27310 OS=Arabidopsis thaliana OX=3702 GN=At2g27310 PE=2 SV=1	S	Function unknown	hypothetical protein HYC85_025113 [Camellia sinensis]	cellular component: cellular anatomical entity (GO:0110165)
augustus_masked-HiC_scaffold_7-processed-gene-1124.1	augustus_masked-HiC_scaffold_7-processed-gene-1124.1	30.9617	615	21.3516	407	23.0785	465	37.465	761	42.8134	930	37.0904	751	0.00133797	0.723852	up	[T]	Signal transduction mechanisms	Molecular Function: protein serine/threonine kinase activity (GO:0004674);; Molecular Function: ATP binding (GO:0005524);;	K20604|1.4e-98|qsu:112003150|K20604 mitogen-activated protein kinase kinase 9 [EC:2.7.12.2] | (RefSeq) mitogen-activated protein kinase kinase 9-like	MAPK signaling pathway - plant (ko04016)	[T]	Signal transduction mechanisms	Protein kinase domain	Mitogen-activated protein kinase kinase 9 OS=Arabidopsis thaliana OX=3702 GN=MKK9 PE=1 SV=1	T	Signal transduction mechanisms	mitogen-activated protein kinase kinase 9-like [Camellia sinensis]	molecular function: catalytic activity (GO:0003824);; biological process: metabolic process (GO:0008152);; biological process: cellular process (GO:0009987);; molecular function: binding (GO:0005488)
augustus_masked-HiC_scaffold_7-processed-gene-1137.65	augustus_masked-HiC_scaffold_7-processed-gene-1137.65	1.58398	34	1.45778	30	0.822809	18	9.7703	209	3.24225	75	1.73025	37	0.00424629	2.00384	up	--	--	Biological Process: hydrotropism (GO:0010274);;	--	--	--	--	Protein of unknown function, DUF617	Protein MIZU-KUSSEI 1 OS=Arabidopsis thaliana OX=3702 GN=MIZ1 PE=1 SV=1	S	Function unknown	protein MIZU-KUSSEI 1-like [Camellia sinensis]	biological process: response to stimulus (GO:0050896)
augustus_masked-HiC_scaffold_7-processed-gene-983.34	augustus_masked-HiC_scaffold_7-processed-gene-983.34	11.3359	82	11.4513	79	9.7494	71	12.8631	95	27.5698	217	60.6127	443	0.00104669	1.67956	up	--	--	--	--	--	[L]	Replication, recombination and repair	--	--	L	Replication, recombination and repair	hypothetical protein HYC85_004649 [Camellia sinensis]	--
augustus_masked-HiC_scaffold_8-processed-gene-449.4	augustus_masked-HiC_scaffold_8-processed-gene-449.4	0.292831	4	0.294803	4	0.625519	8	7.9456	97	3.2771	43	13.1784	159	1.18522e-09	4.25331	up	--	--	Molecular Function: copper ion transmembrane transporter activity (GO:0005375);; Biological Process: cellular copper ion homeostasis (GO:0006878);; Cellular Component: integral component of membrane (GO:0016021);;	K14686|4.9e-30|nnu:104597055|K14686 solute carrier family 31 (copper transporter), member 1 | (RefSeq) copper transporter 6-like	--	[P]	Inorganic ion transport and metabolism	Ctr copper transporter family	Copper transporter 1 OS=Arabidopsis thaliana OX=3702 GN=COPT1 PE=2 SV=2	P	Inorganic ion transport and metabolism	copper transporter 1-like [Camellia sinensis]	molecular function: transporter activity (GO:0005215);; biological process: cellular process (GO:0009987);; biological process: localization (GO:0051179);; biological process: biological regulation (GO:0065007);; cellular component: cellular anatomical entity (GO:0110165)
augustus_masked-HiC_scaffold_8-processed-gene-454.20	augustus_masked-HiC_scaffold_8-processed-gene-454.20	0.844661	10	0.872641	10	1.28612	16	10.6784	130	3.10871	41	22.5161	272	1.29668e-07	3.64491	up	--	--	Molecular Function: copper ion transmembrane transporter activity (GO:0005375);; Biological Process: cellular copper ion homeostasis (GO:0006878);; Cellular Component: integral component of membrane (GO:0016021);;	K14686|1.8e-29|nnu:104597055|K14686 solute carrier family 31 (copper transporter), member 1 | (RefSeq) copper transporter 6-like	--	[P]	Inorganic ion transport and metabolism	Ctr copper transporter family	Copper transporter 1 OS=Arabidopsis thaliana OX=3702 GN=COPT1 PE=2 SV=2	P	Inorganic ion transport and metabolism	copper transporter 1-like [Camellia sinensis]	molecular function: transporter activity (GO:0005215);; biological process: cellular process (GO:0009987);; biological process: localization (GO:0051179);; biological process: biological regulation (GO:0065007);; cellular component: cellular anatomical entity (GO:0110165)
augustus_masked-HiC_scaffold_8-processed-gene-694.27	augustus_masked-HiC_scaffold_8-processed-gene-694.27	11.9101	451	11.8349	431	9.33517	359	32.491	1260	25.9702	1077	10.5733	409	0.0049992	1.16093	up	[G]	Carbohydrate transport and metabolism	Molecular Function: UDP-glycosyltransferase activity (GO:0008194);;	K13080|4.4e-149|vvi:100244875|K13080 flavanone 7-O-glucoside 2''-O-beta-L-rhamnosyltransferase [EC:2.4.1.236] | (RefSeq) flavanone 7-O-glucoside 2''-O-beta-L-rhamnosyltransferase	Flavonoid biosynthesis (ko00941);; Flavone and flavonol biosynthesis (ko00944)	[GC]	Carbohydrate transport and metabolism;; Energy production and conversion	UDP-glucoronosyl and UDP-glucosyl transferase	Flavanone 7-O-glucoside 2''-O-beta-L-rhamnosyltransferase OS=Citrus maxima OX=37334 GN=C12RT1 PE=1 SV=2	--	--	flavanone 7-O-glucoside 2''-O-beta-L-rhamnosyltransferase-like [Camellia sinensis]	molecular function: catalytic activity (GO:0003824)
genemark-HiC_scaffold_1-processed-gene-177.19	genemark-HiC_scaffold_1-processed-gene-177.19	8.49855	343	9.57152	371	7.09081	290	19.6792	812	22.2338	981	8.89538	366	0.0037928	1.10456	up	[Q]	Secondary metabolites biosynthesis, transport and catabolism	Molecular Function: oxidoreductase activity (GO:0016491);; Molecular Function: metal ion binding (GO:0046872);;	K24028|2.4e-52|bna:106438819|K24028 salicylic acid 3-hydroxylase [EC:1.14.11.-] | (RefSeq) protein DMR6-LIKE OXYGENASE 1	--	[QR]	Secondary metabolites biosynthesis, transport and catabolism;; General function prediction only	2OG-Fe(II) oxygenase superfamily	Protein DMR6-LIKE OXYGENASE 2 OS=Arabidopsis thaliana OX=3702 GN=DLO2 PE=2 SV=1	Q	Secondary metabolites biosynthesis, transport and catabolism	hypothetical protein HYC85_009632 [Camellia sinensis]	molecular function: catalytic activity (GO:0003824);; molecular function: binding (GO:0005488)
genemark-HiC_scaffold_1-processed-gene-240.26	genemark-HiC_scaffold_1-processed-gene-240.26	72.1826	2953	71.8406	2824	61.6303	2559	118.579	4966	124.555	5580	91.8478	3836	0.000287534	0.790074	up	[G]	Carbohydrate transport and metabolism	Molecular Function: zinc ion binding (GO:0008270);; Molecular Function: oxidoreductase activity (GO:0016491);;	K00083|1.1e-182|dzi:111308982|K00083 cinnamyl-alcohol dehydrogenase [EC:1.1.1.195] | (RefSeq) cinnamyl alcohol dehydrogenase 1	Phenylpropanoid biosynthesis (ko00940)	[Q]	Secondary metabolites biosynthesis, transport and catabolism	Alcohol dehydrogenase GroES-like domain	Cinnamyl alcohol dehydrogenase 1 OS=Ocimum basilicum OX=39350 GN=CAD1 PE=1 SV=1	Q	Secondary metabolites biosynthesis, transport and catabolism	cinnamyl alcohol dehydrogenase 1 [Camellia sinensis]	molecular function: binding (GO:0005488);; molecular function: catalytic activity (GO:0003824)
genemark-HiC_scaffold_10-processed-gene-2085.31	genemark-HiC_scaffold_10-processed-gene-2085.31	1.16558	85	0.615712	43	1.02904	76	3.76145	278	2.14408	170	12.5471	924	1.76342e-06	2.76376	up	[G]	Carbohydrate transport and metabolism	Biological Process: response to acid chemical (GO:0001101);; Molecular Function: molecular_function (GO:0003674);; Molecular Function: catalytic activity (GO:0003824);; Cellular Component: cellular_component (GO:0005575);; Cellular Component: intracellular (GO:0005622);; Cellular Component: obsolete cell (GO:0005623);; Cellular Component: cytoplasm (GO:0005737);; Biological Process: response to s…	K06617|0.0e+00|vvi:100242394|K06617 raffinose synthase [EC:2.4.1.82] | (RefSeq) galactinol--sucrose galactosyltransferase	Galactose metabolism (ko00052)	--	--	Raffinose synthase or seed imbibition protein Sip1	Probable galactinol--sucrose galactosyltransferase 5 OS=Arabidopsis thaliana OX=3702 GN=RFS5 PE=1 SV=1	S	Function unknown	probable galactinol--sucrose galactosyltransferase 5 isoform X1 [Camellia sinensis]	biological process: response to stimulus (GO:0050896);; molecular function: catalytic activity (GO:0003824);; cellular component: intracellular (GO:0005622);; cellular component: cellular anatomical entity (GO:0110165)
genemark-HiC_scaffold_10-processed-gene-2132.72	genemark-HiC_scaffold_10-processed-gene-2132.72	3.16613	113	0.572163	20	2.37731	86	3.24844	118	12.0458	468	22.5245	816	6.3723e-05	2.68935	up	--	--	Molecular Function: peroxidase activity (GO:0004601);;	K00430|8.6e-150|vvi:100249751|K00430 peroxidase [EC:1.11.1.7] | (RefSeq) peroxidase 55	Phenylpropanoid biosynthesis (ko00940)	--	--	Peroxidase	Peroxidase 55 OS=Arabidopsis thaliana OX=3702 GN=PER55 PE=1 SV=1	Q	Secondary metabolites biosynthesis, transport and catabolism	peroxidase 55-like [Camellia sinensis]	molecular function: catalytic activity (GO:0003824);; molecular function: antioxidant activity (GO:0016209);; biological process: metabolic process (GO:0008152);; biological process: cellular process (GO:0009987);; biological process: response to stimulus (GO:0050896);; biological process: detoxification (GO:0098754)
genemark-HiC_scaffold_10-processed-gene-2143.25	genemark-HiC_scaffold_10-processed-gene-2143.25	0.102058	5	0.210847	9	0.771473	35	1.47843	66	0.446534	22	13.9532	619	0.00500532	3.89213	up	--	--	Molecular Function: transferase activity, transferring acyl groups other than amino-acyl groups (GO:0016747);;	K15400|1.6e-179|pop:7456253|K15400 omega-hydroxypalmitate O-feruloyl transferase [EC:2.3.1.188] | (RefSeq) omega-hydroxypalmitate O-feruloyl transferase	Cutin, suberine and wax biosynthesis (ko00073)	--	--	Transferase family	Omega-hydroxypalmitate O-feruloyl transferase OS=Arabidopsis thaliana OX=3702 GN=HHT1 PE=1 SV=1	S	Function unknown	omega-hydroxypalmitate O-feruloyl transferase-like [Camellia sinensis]	molecular function: catalytic activity (GO:0003824)
genemark-HiC_scaffold_11-processed-gene-407.2	genemark-HiC_scaffold_11-processed-gene-407.2	2.20816	122	1.71903	91	1.61209	90	10.847	611	1.44336	87	93.6889	5257	0.00142332	4.2809	up	[DPM]	Cell cycle control, cell division, chromosome partitioning;; Inorganic ion transport and metabolism;; Cell wall/membrane/envelope biogenesis	Molecular Function: copper ion binding (GO:0005507);; Biological Process: lignin catabolic process (GO:0046274);; Cellular Component: apoplast (GO:0048046);; Molecular Function: hydroquinone:oxygen oxidoreductase activity (GO:0052716);;	K05909|6.6e-289|nau:109211826|K05909 laccase [EC:1.10.3.2] | (RefSeq) laccase-12-like	--	[Q]	Secondary metabolites biosynthesis, transport and catabolism	Multicopper oxidase	Laccase-12 OS=Arabidopsis thaliana OX=3702 GN=LAC12 PE=2 SV=1	Q	Secondary metabolites biosynthesis, transport and catabolism	laccase-12-like isoform X1 [Camellia sinensis]	molecular function: binding (GO:0005488);; biological process: metabolic process (GO:0008152);; biological process: cellular process (GO:0009987);; cellular component: cellular anatomical entity (GO:0110165);; molecular function: catalytic activity (GO:0003824)
genemark-HiC_scaffold_11-processed-gene-483.22	genemark-HiC_scaffold_11-processed-gene-483.22	1.48827	77	0.839049	42	1.66453	87	3.33307	175	4.21347	236	56.005	2924	0.000731763	4.01906	up	--	--	Cellular Component: integral component of membrane (GO:0016021);; Molecular Function: transferase activity, transferring acyl groups (GO:0016746);;	K13508|1.9e-225|tcc:18586046|K13508 glycerol-3-phosphate acyltransferase [EC:2.3.1.15 2.3.1.198] | (RefSeq) glycerol-3-phosphate acyltransferase 5	Glycerolipid metabolism (ko00561);; Glycerophospholipid metabolism (ko00564)	--	--	haloacid dehalogenase-like hydrolase	Glycerol-3-phosphate acyltransferase 5 OS=Arabidopsis thaliana OX=3702 GN=GPAT5 PE=1 SV=1	I	Lipid transport and metabolism	hypothetical protein HYC85_013793 [Camellia sinensis]	cellular component: cellular anatomical entity (GO:0110165);; molecular function: catalytic activity (GO:0003824)
genemark-HiC_scaffold_11-processed-gene-845.4	genemark-HiC_scaffold_11-processed-gene-845.4	1.67901	56	0.330176	11	2.17486	73	3.64204	123	2.1668	79	8.10713	273	0.00674195	1.81493	up	[G]	Carbohydrate transport and metabolism	Molecular Function: hydrolase activity, hydrolyzing O-glycosyl compounds (GO:0004553);; Cellular Component: cell wall (GO:0005618);; Biological Process: xyloglucan metabolic process (GO:0010411);; Molecular Function: xyloglucan:xyloglucosyl transferase activity (GO:0016762);; Biological Process: cell wall biogenesis (GO:0042546);; Cellular Component: apoplast (GO:0048046);; Biological Process: ce…	K14504|6.1e-139|qsu:112022146|K14504 xyloglucan:xyloglucosyl transferase TCH4 [EC:2.4.1.207] | (RefSeq) xyloglucan endotransglucosylase/hydrolase protein 22-like	Plant hormone signal transduction (ko04075)	--	--	Glycosyl hydrolases family 16	Xyloglucan endotransglucosylase/hydrolase protein 22 OS=Arabidopsis thaliana OX=3702 GN=XTH22 PE=1 SV=1	G	Carbohydrate transport and metabolism	hypothetical protein HYC85_014018 [Camellia sinensis]	molecular function: catalytic activity (GO:0003824);; cellular component: cellular anatomical entity (GO:0110165);; biological process: metabolic process (GO:0008152);; biological process: cellular process (GO:0009987)
genemark-HiC_scaffold_14-processed-gene-612.11	genemark-HiC_scaffold_14-processed-gene-612.11	3.60326	168	1.75173	79	7.42884	351	6.36184	303	8.00434	408	19.5926	930	0.00475249	1.49879	up	--	--	Molecular Function: DNA-binding transcription factor activity (GO:0003700);; Cellular Component: nucleus (GO:0005634);; Molecular Function: sequence-specific DNA binding (GO:0043565);;	K13459|1.6e-17|bvg:104889681|K13459 disease resistance protein RPS2 | (RefSeq) disease resistance protein At4g27190	Plant-pathogen interaction (ko04626)	--	--	WRKY DNA -binding domain	Probable WRKY transcription factor 41 OS=Arabidopsis thaliana OX=3702 GN=WRKY41 PE=1 SV=2	K	Transcription	probable WRKY transcription factor 41 [Camellia sinensis]	molecular function: transcription regulator activity (GO:0140110);; cellular component: intracellular (GO:0005622);; cellular component: cellular anatomical entity (GO:0110165);; molecular function: binding (GO:0005488)
genemark-HiC_scaffold_14-processed-gene-657.35	genemark-HiC_scaffold_14-processed-gene-657.35	11.1546	162	10.7064	150	12.8358	189	1.59763	24	4.52389	72	6.63561	99	0.0041405	-1.37234	down	--	--	Molecular Function: RNA binding (GO:0003723);; Cellular Component: integral component of membrane (GO:0016021);;	--	--	--	--	--	--	--	--	hypothetical protein TEA_007318 [Camellia sinensis var. sinensis]	molecular function: binding (GO:0005488);; cellular component: cellular anatomical entity (GO:0110165)
genemark-HiC_scaffold_14-processed-gene-657.41	genemark-HiC_scaffold_14-processed-gene-657.41	0.973151	99	0.835201	82	1.06504	110	1.62052	168	1.79981	200	1.51514	157	0.0012917	0.865441	up	[R]	General function prediction only	--	--	--	--	--	--	--	--	--	uncharacterized protein LOC114281809 isoform X1 [Camellia sinensis]	--
genemark-HiC_scaffold_14-processed-gene-756.48	genemark-HiC_scaffold_14-processed-gene-756.48	24.0207	1049	29.1374	1222	21.886	970	56.2268	2512	39.0205	1865	30.8252	1374	0.00519164	0.838371	up	[I]	Lipid transport and metabolism	Molecular Function: iron ion binding (GO:0005506);; Biological Process: lipid biosynthetic process (GO:0008610);; Cellular Component: integral component of membrane (GO:0016021);; Molecular Function: oxidoreductase activity (GO:0016491);;	K14423|1.0e-126|ccav:112521181|K14423 plant 4,4-dimethylsterol C-4alpha-methyl-monooxygenase [EC:1.14.18.10] | (RefSeq) methylsterol monooxygenase 1-1-like	Steroid biosynthesis (ko00100)	[I]	Lipid transport and metabolism	Fatty acid hydroxylase superfamily	Methylsterol monooxygenase 1-1 OS=Arabidopsis thaliana OX=3702 GN=SMO1-1 PE=1 SV=1	I	Lipid transport and metabolism	hypothetical protein TEA_021966 [Camellia sinensis var. sinensis]	molecular function: binding (GO:0005488);; biological process: metabolic process (GO:0008152);; cellular component: cellular anatomical entity (GO:0110165);; molecular function: catalytic activity (GO:0003824)
genemark-HiC_scaffold_15-processed-gene-1361.8	genemark-HiC_scaffold_15-processed-gene-1361.8	1.43883	70	0.453535	21	1.12415	55	4.35554	215	1.43109	76	83.9664	4118	0.000798812	4.92253	up	[QV]	Secondary metabolites biosynthesis, transport and catabolism;; Defense mechanisms	Molecular Function: monooxygenase activity (GO:0004497);; Molecular Function: iron ion binding (GO:0005506);; Molecular Function: oxidoreductase activity, acting on paired donors, with incorporation or reduction of molecular oxygen (GO:0016705);; Molecular Function: heme binding (GO:0020037);;	K15402|4.5e-215|lsv:111884821|K15402 fatty acid omega-hydroxylase [EC:1.14.-.-] | (RefSeq) cytochrome P450 86B1-like	Cutin, suberine and wax biosynthesis (ko00073)	[QI]	Secondary metabolites biosynthesis, transport and catabolism;; Lipid transport and metabolism	Cytochrome P450	Cytochrome P450 86B1 OS=Arabidopsis thaliana OX=3702 GN=CYP86B1 PE=2 SV=1	Q	Secondary metabolites biosynthesis, transport and catabolism	hypothetical protein HYC85_023677 [Camellia sinensis]	molecular function: catalytic activity (GO:0003824);; biological process: metabolic process (GO:0008152);; molecular function: binding (GO:0005488)
genemark-HiC_scaffold_3-processed-gene-1199.69	genemark-HiC_scaffold_3-processed-gene-1199.69	13.7222	443	8.33743	259	11.9384	391	9.39931	311	53.8711	1902	152.966	5032	0.00463461	2.71343	up	--	--	Molecular Function: peroxidase activity (GO:0004601);; Cellular Component: extracellular region (GO:0005576);; Biological Process: response to oxidative stress (GO:0006979);; Molecular Function: heme binding (GO:0020037);; Biological Process: hydrogen peroxide catabolic process (GO:0042744);; Molecular Function: metal ion binding (GO:0046872);;	K00430|3.0e-142|hbr:110644167|K00430 peroxidase [EC:1.11.1.7] | (RefSeq) peroxidase 4-like	Phenylpropanoid biosynthesis (ko00940)	--	--	Peroxidase	Peroxidase 4 OS=Vitis vinifera OX=29760 GN=GSVIVT00023967001 PE=1 SV=1	Q	Secondary metabolites biosynthesis, transport and catabolism	peroxidase 4-like [Camellia sinensis]	molecular function: catalytic activity (GO:0003824);; molecular function: antioxidant activity (GO:0016209);; biological process: metabolic process (GO:0008152);; biological process: cellular process (GO:0009987);; biological process: response to stimulus (GO:0050896);; biological process: detoxification (GO:0098754);; cellular component: cellular anatomical entity (GO:0110165);; molecular functi…
genemark-HiC_scaffold_3-processed-gene-1207.29	genemark-HiC_scaffold_3-processed-gene-1207.29	7.04598	228	4.15102	129	5.59787	184	3.87839	129	27.9754	989	69.3329	2283	0.00698761	2.6335	up	--	--	Molecular Function: peroxidase activity (GO:0004601);; Cellular Component: extracellular region (GO:0005576);; Biological Process: response to oxidative stress (GO:0006979);; Molecular Function: heme binding (GO:0020037);; Biological Process: hydrogen peroxide catabolic process (GO:0042744);; Molecular Function: metal ion binding (GO:0046872);;	K00430|1.0e-142|hbr:110644167|K00430 peroxidase [EC:1.11.1.7] | (RefSeq) peroxidase 4-like	Phenylpropanoid biosynthesis (ko00940)	--	--	Peroxidase	Peroxidase 4 OS=Vitis vinifera OX=29760 GN=GSVIVT00023967001 PE=1 SV=1	Q	Secondary metabolites biosynthesis, transport and catabolism	peroxidase 4-like [Camellia sinensis]	molecular function: catalytic activity (GO:0003824);; molecular function: antioxidant activity (GO:0016209);; biological process: metabolic process (GO:0008152);; biological process: cellular process (GO:0009987);; biological process: response to stimulus (GO:0050896);; biological process: detoxification (GO:0098754);; cellular component: cellular anatomical entity (GO:0110165);; molecular functi…
genemark-HiC_scaffold_3-processed-gene-549.43	genemark-HiC_scaffold_3-processed-gene-549.43	25.4944	1043	45.1312	1773	26.2579	1090	51.4472	2153	47.6785	2135	64.651	2698	0.00542633	0.82123	up	[F]	Nucleotide transport and metabolism	Biological Process: fatty acid biosynthetic process (GO:0006633);; Cellular Component: chloroplast (GO:0009507);; Molecular Function: acyl-[acyl-carrier-protein] desaturase activity (GO:0045300);; Molecular Function: metal ion binding (GO:0046872);;	K03921|8.0e-182|vvi:100255873|K03921 acyl-[acyl-carrier-protein] desaturase [EC:1.14.19.2 1.14.19.11 1.14.19.26] | (RefSeq) stearoyl-[acyl-carrier-protein] 9-desaturase 6, chloroplastic	Fatty acid biosynthesis (ko00061);; Biosynthesis of unsaturated fatty acids (ko01040);; Fatty acid metabolism (ko01212)	--	--	Fatty acid desaturase	Stearoyl-[acyl-carrier-protein] 9-desaturase 6, chloroplastic OS=Arabidopsis thaliana OX=3702 GN=S-ACP-DES6 PE=2 SV=2	C	Energy production and conversion	hypothetical protein HYC85_007982 [Camellia sinensis]	biological process: metabolic process (GO:0008152);; biological process: cellular process (GO:0009987);; cellular component: intracellular (GO:0005622);; cellular component: cellular anatomical entity (GO:0110165);; molecular function: catalytic activity (GO:0003824);; molecular function: binding (GO:0005488)
genemark-HiC_scaffold_3-processed-gene-580.43	genemark-HiC_scaffold_3-processed-gene-580.43	0.419922	22	1.26124	62	0.791465	41	1.59188	83	1.63917	91	5.0484	260	0.00320693	1.76729	up	[QV]	Secondary metabolites biosynthesis, transport and catabolism;; Defense mechanisms	Molecular Function: monooxygenase activity (GO:0004497);; Molecular Function: iron ion binding (GO:0005506);; Cellular Component: integral component of membrane (GO:0016021);; Molecular Function: oxidoreductase activity, acting on paired donors, with incorporation or reduction of molecular oxygen (GO:0016705);; Molecular Function: heme binding (GO:0020037);;	K20666|2.8e-131|pda:103702172|K20666 gibberellin 13-oxidase [EC:1.14.-.-] | (RefSeq) cytochrome P450 714B3-like	--	[QI]	Secondary metabolites biosynthesis, transport and catabolism;; Lipid transport and metabolism	Cytochrome P450	Cytochrome P450 714C2 OS=Oryza sativa subsp. japonica OX=39947 GN=CYP714C2 PE=2 SV=1	Q	Secondary metabolites biosynthesis, transport and catabolism	hypothetical protein HYC85_008877 [Camellia sinensis]	molecular function: catalytic activity (GO:0003824);; biological process: metabolic process (GO:0008152);; molecular function: binding (GO:0005488);; cellular component: cellular anatomical entity (GO:0110165)
genemark-HiC_scaffold_5-processed-gene-1793.47	genemark-HiC_scaffold_5-processed-gene-1793.47	3.76591	145	4.42029	164	5.91992	232	8.76963	346	9.92272	419	5.70159	225	0.00608813	0.891743	up	--	--	Cellular Component: extracellular region (GO:0005576);; Cellular Component: cell wall (GO:0005618);; Biological Process: plant-type cell wall organization (GO:0009664);; Cellular Component: integral component of membrane (GO:0016021);;	K20628|3.1e-94|cic:CICLE_v10021897mg|K20628 expansin | (RefSeq) hypothetical protein	--	--	--	Expansin C-terminal domain	Expansin-A1 OS=Oryza sativa subsp. japonica OX=39947 GN=EXPA1 PE=2 SV=2	S	Function unknown	expansin-A11 [Camellia sinensis]	cellular component: cellular anatomical entity (GO:0110165);; biological process: cellular process (GO:0009987)
genemark-HiC_scaffold_7-processed-gene-1143.81	genemark-HiC_scaffold_7-processed-gene-1143.81	0.898652	49	0.582184	31	1.12996	62	2.59295	144	1.62293	96	3.36296	186	0.000109847	1.61763	up	[DPM]	Cell cycle control, cell division, chromosome partitioning;; Inorganic ion transport and metabolism;; Cell wall/membrane/envelope biogenesis	Molecular Function: copper ion binding (GO:0005507);; Cellular Component: extracellular region (GO:0005576);; Molecular Function: L-ascorbate oxidase activity (GO:0008447);;	K00423|6.7e-182|mus:103991220|K00423 L-ascorbate oxidase [EC:1.10.3.3] | (RefSeq) L-ascorbate oxidase-like	Ascorbate and aldarate metabolism (ko00053)	[Q]	Secondary metabolites biosynthesis, transport and catabolism	Multicopper oxidase	L-ascorbate oxidase OS=Cucumis sativus OX=3659 PE=1 SV=1	Q	Secondary metabolites biosynthesis, transport and catabolism	L-ascorbate oxidase-like [Camellia sinensis]	molecular function: binding (GO:0005488);; cellular component: cellular anatomical entity (GO:0110165);; molecular function: catalytic activity (GO:0003824);; biological process: metabolic process (GO:0008152)
genemark-HiC_scaffold_7-processed-gene-1144.59	genemark-HiC_scaffold_7-processed-gene-1144.59	0.731527	40	0.338794	18	0.706542	39	1.34108	75	1.29722	77	2.26179	126	0.000930028	1.54195	up	[DPM]	Cell cycle control, cell division, chromosome partitioning;; Inorganic ion transport and metabolism;; Cell wall/membrane/envelope biogenesis	Molecular Function: copper ion binding (GO:0005507);; Cellular Component: extracellular region (GO:0005576);; Molecular Function: L-ascorbate oxidase activity (GO:0008447);;	K00423|6.1e-183|mus:103969432|K00423 L-ascorbate oxidase [EC:1.10.3.3] | (RefSeq) L-ascorbate oxidase	Ascorbate and aldarate metabolism (ko00053)	[Q]	Secondary metabolites biosynthesis, transport and catabolism	Multicopper oxidase	L-ascorbate oxidase OS=Cucurbita maxima OX=3661 GN=AAO PE=1 SV=2	Q	Secondary metabolites biosynthesis, transport and catabolism	L-ascorbate oxidase-like [Camellia sinensis]	molecular function: binding (GO:0005488);; cellular component: cellular anatomical entity (GO:0110165);; molecular function: catalytic activity (GO:0003824);; biological process: metabolic process (GO:0008152)
genemark-HiC_scaffold_7-processed-gene-1146.59	genemark-HiC_scaffold_7-processed-gene-1146.59	0.663691	33	0.545534	26	0.595356	30	1.4378	73	1.21584	67	1.84785	94	0.000500656	1.40526	up	[DPM]	Cell cycle control, cell division, chromosome partitioning;; Inorganic ion transport and metabolism;; Cell wall/membrane/envelope biogenesis	Molecular Function: copper ion binding (GO:0005507);; Cellular Component: extracellular region (GO:0005576);; Molecular Function: L-ascorbate oxidase activity (GO:0008447);;	K00423|4.0e-182|mus:103969432|K00423 L-ascorbate oxidase [EC:1.10.3.3] | (RefSeq) L-ascorbate oxidase	Ascorbate and aldarate metabolism (ko00053)	[Q]	Secondary metabolites biosynthesis, transport and catabolism	Multicopper oxidase	L-ascorbate oxidase OS=Cucurbita maxima OX=3661 GN=AAO PE=1 SV=2	Q	Secondary metabolites biosynthesis, transport and catabolism	L-ascorbate oxidase-like [Camellia sinensis]	molecular function: binding (GO:0005488);; cellular component: cellular anatomical entity (GO:0110165);; molecular function: catalytic activity (GO:0003824);; biological process: metabolic process (GO:0008152)
maker-HiC_scaffold_1-snap-gene-1285.0	maker-HiC_scaffold_1-snap-gene-1285.0	1.88789	105	1.4827	79	2.67492	151	0.900844	52	0.936775	57	1.06724	61	0.00747226	-0.952073	down	[C]	Energy production and conversion	Biological Process: cytokinin metabolic process (GO:0009690);; Cellular Component: integral component of membrane (GO:0016021);; Molecular Function: cytokinin dehydrogenase activity (GO:0019139);; Molecular Function: FAD binding (GO:0071949);;	K00279|6.9e-258|rcu:8260717|K00279 cytokinin dehydrogenase [EC:1.5.99.12] | (RefSeq) cytokinin dehydrogenase 6	Zeatin biosynthesis (ko00908)	[C]	Energy production and conversion	Cytokinin dehydrogenase 1, FAD and cytokinin binding	Cytokinin dehydrogenase 6 OS=Arabidopsis thaliana OX=3702 GN=CKX6 PE=2 SV=2	C	Energy production and conversion	cytokinin dehydrogenase 6 [Camellia sinensis]	biological process: metabolic process (GO:0008152);; biological process: cellular process (GO:0009987);; biological process: biological regulation (GO:0065007);; cellular component: cellular anatomical entity (GO:0110165);; molecular function: catalytic activity (GO:0003824);; molecular function: binding (GO:0005488)
maker-HiC_scaffold_1-snap-gene-143.41	maker-HiC_scaffold_1-snap-gene-143.41	1.93753	103	1.70334	87	2.27739	123	5.22039	284	6.6875	389	3.1767	172	5.70755e-05	1.44948	up	--	--	--	--	--	--	--	BURP domain	BURP domain protein USPL1 OS=Arabidopsis thaliana OX=3702 GN=USPL1 PE=2 SV=1	S	Function unknown	BURP domain-containing protein BNM2A-like [Camellia sinensis]	--
maker-HiC_scaffold_1-snap-gene-1677.11	maker-HiC_scaffold_1-snap-gene-1677.11	8.48204	1189	5.66708	763	7.972	1134	16.3218	2341	18.1646	2788	10.0959	1444	0.000122215	1.11304	up	[V]	Defense mechanisms	Molecular Function: ATP binding (GO:0005524);; Cellular Component: integral component of membrane (GO:0016021);; Molecular Function: ATPase activity (GO:0016887);; Molecular Function: ATPase-coupled transmembrane transporter activity (GO:0042626);;	K05665|0.0e+00|cqi:110721599|K05665 ATP-binding cassette, subfamily C (CFTR/MRP), member 1 [EC:7.6.2.3] | (RefSeq) putative ABC transporter C family member 15	ABC transporters (ko02010)	[Q]	Secondary metabolites biosynthesis, transport and catabolism	ABC transporter transmembrane region	ABC transporter C family member 9 OS=Arabidopsis thaliana OX=3702 GN=ABCC9 PE=2 SV=2	Q	Secondary metabolites biosynthesis, transport and catabolism	putative ABC transporter C family member 15 [Camellia sinensis]	molecular function: binding (GO:0005488);; cellular component: cellular anatomical entity (GO:0110165);; molecular function: catalytic activity (GO:0003824);; molecular function: transporter activity (GO:0005215);; biological process: cellular process (GO:0009987);; biological process: localization (GO:0051179)
maker-HiC_scaffold_1-snap-gene-1757.24	maker-HiC_scaffold_1-snap-gene-1757.24	4.07577	119	4.46199	125	4.17494	124	1.31425	40	0.956327	31	0.376642	12	2.12452e-05	-2.12773	down	--	--	--	--	--	--	--	--	--	--	--	hypothetical protein TEA_015335 [Camellia sinensis var. sinensis]	--
maker-HiC_scaffold_1-snap-gene-180.46	maker-HiC_scaffold_1-snap-gene-180.46	5.84843	236	6.45697	250	4.35561	179	12.666	523	15.5858	688	5.98928	247	0.00517507	1.12714	up	[Q]	Secondary metabolites biosynthesis, transport and catabolism	Molecular Function: oxidoreductase activity (GO:0016491);; Molecular Function: metal ion binding (GO:0046872);;	K24028|6.4e-53|bna:106438819|K24028 salicylic acid 3-hydroxylase [EC:1.14.11.-] | (RefSeq) protein DMR6-LIKE OXYGENASE 1	--	[QR]	Secondary metabolites biosynthesis, transport and catabolism;; General function prediction only	2OG-Fe(II) oxygenase superfamily	Protein DMR6-LIKE OXYGENASE 2 OS=Arabidopsis thaliana OX=3702 GN=DLO2 PE=2 SV=1	Q	Secondary metabolites biosynthesis, transport and catabolism	hypothetical protein HYC85_009632 [Camellia sinensis]	molecular function: catalytic activity (GO:0003824);; molecular function: binding (GO:0005488)
maker-HiC_scaffold_1-snap-gene-1876.14	maker-HiC_scaffold_1-snap-gene-1876.14	0.491029	17	1.05909	35	0.259058	9	7.48776	259	2.40621	90	0.73873	26	0.00184765	2.62871	up	[I]	Lipid transport and metabolism	Molecular Function: iron ion binding (GO:0005506);; Biological Process: lipid biosynthetic process (GO:0008610);; Cellular Component: integral component of membrane (GO:0016021);; Molecular Function: oxidoreductase activity (GO:0016491);;	K14423|5.3e-130|sind:105173233|K14423 plant 4,4-dimethylsterol C-4alpha-methyl-monooxygenase [EC:1.14.18.10] | (RefSeq) methylsterol monooxygenase 1-1	Steroid biosynthesis (ko00100)	[I]	Lipid transport and metabolism	Fatty acid hydroxylase superfamily	Methylsterol monooxygenase 1-1 OS=Arabidopsis thaliana OX=3702 GN=SMO1-1 PE=1 SV=1	I	Lipid transport and metabolism	hypothetical protein HYC85_010951 [Camellia sinensis]	molecular function: binding (GO:0005488);; biological process: metabolic process (GO:0008152);; cellular component: cellular anatomical entity (GO:0110165);; molecular function: catalytic activity (GO:0003824)
maker-HiC_scaffold_1-snap-gene-2154.23	maker-HiC_scaffold_1-snap-gene-2154.23	1.90305	95	2.09105	100	1.80399	91	0.300766	16	0.41357	23	0.213053	11	3.44878e-08	-2.51686	down	--	--	Biological Process: malate transport (GO:0015743);; Cellular Component: integral component of membrane (GO:0016021);;	K03695|4.3e-27|egr:104416563|K03695 ATP-dependent Clp protease ATP-binding subunit ClpB | (RefSeq) chaperone protein ClpB1-like	--	[R]	General function prediction only	Aluminium activated malate transporter	Aluminum-activated malate transporter 10 OS=Arabidopsis thaliana OX=3702 GN=ALMT10 PE=3 SV=2	S	Function unknown	aluminum-activated malate transporter 10-like [Camellia sinensis]	biological process: localization (GO:0051179);; cellular component: cellular anatomical entity (GO:0110165)
maker-HiC_scaffold_1-snap-gene-387.39	maker-HiC_scaffold_1-snap-gene-387.39	2.12933	104	3.7469	176	2.13648	106	9.03152	451	5.39559	288	6.43016	320	0.000114532	1.45546	up	--	--	Molecular Function: UDP-glycosyltransferase activity (GO:0008194);;	K22706|2.2e-186|pper:18788923|K22706 (R)-mandelonitrile beta-glucosyltransferase [EC:2.4.1.354] | (RefSeq) 7-deoxyloganetin glucosyltransferase	Cyanoamino acid metabolism (ko00460)	[GC]	Carbohydrate transport and metabolism;; Energy production and conversion	UDP-glucoronosyl and UDP-glucosyl transferase	7-deoxyloganetin glucosyltransferase OS=Gardenia jasminoides OX=114476 GN=UGT85A24 PE=1 SV=1	--	--	7-deoxyloganetin glucosyltransferase-like [Camellia sinensis]	molecular function: catalytic activity (GO:0003824)
maker-HiC_scaffold_1-snap-gene-391.13	maker-HiC_scaffold_1-snap-gene-391.13	3.27048	162	5.26735	250	3.51145	176	9.09111	459	6.23762	337	6.50568	328	0.00442296	0.937131	up	--	--	Molecular Function: UDP-glycosyltransferase activity (GO:0008194);;	K23452|2.4e-188|csat:104756585|K23452 UDP-glucosyltransferase 85A [EC:2.4.1.-] | (RefSeq) UDP-glycosyltransferase 85A2-like	Zeatin biosynthesis (ko00908)	[GC]	Carbohydrate transport and metabolism;; Energy production and conversion	UDP-glucoronosyl and UDP-glucosyl transferase	7-deoxyloganetin glucosyltransferase OS=Gardenia jasminoides OX=114476 GN=UGT85A24 PE=1 SV=1	--	--	7-deoxyloganetin glucosyltransferase-like [Camellia sinensis]	molecular function: catalytic activity (GO:0003824)
maker-HiC_scaffold_1-snap-gene-405.7	maker-HiC_scaffold_1-snap-gene-405.7	22.0581	1040	25.3072	1147	16.7572	802	41.8043	2018	33.952	1753	26.3597	1269	0.00908799	0.755361	up	[R]	General function prediction only	Biological Process: nitrogen compound metabolic process (GO:0006807);;	K01431|5.2e-200|jcu:105641437|K01431 beta-ureidopropionase [EC:3.5.1.6] | (RefSeq) beta-ureidopropionase	Pyrimidine metabolism (ko00240);; beta-Alanine metabolism (ko00410);; Pantothenate and CoA biosynthesis (ko00770)	[E]	Amino acid transport and metabolism	Carbon-nitrogen hydrolase	Beta-ureidopropionase OS=Arabidopsis thaliana OX=3702 GN=PYD3 PE=1 SV=1	E	Amino acid transport and metabolism	beta-ureidopropionase-like [Camellia sinensis]	biological process: metabolic process (GO:0008152)
maker-HiC_scaffold_1-snap-gene-444.34	maker-HiC_scaffold_1-snap-gene-444.34	2.04625	61	3.74153	106	3.61257	108	27.991	841	3.01256	97	6.06373	182	0.00297577	2.09181	up	--	--	--	--	--	--	--	--	--	--	--	uncharacterized protein LOC114258566 [Camellia sinensis]	--
maker-HiC_scaffold_1-snap-gene-683.50	maker-HiC_scaffold_1-snap-gene-683.50	1.94558	125	2.33386	144	1.27597	83	4.96204	326	4.39589	309	4.08537	267	5.6213e-05	1.34957	up	--		Molecular Function: protein serine/threonine kinase activity (GO:0004674);; Molecular Function: ATP binding (GO:0005524);; Cellular Component: integral component of membrane (GO:0016021);;	K13417|2.2e-55|bna:111204599|K13417 somatic embryogenesis receptor kinase 4 [EC:2.7.10.1 2.7.11.1] | (RefSeq) somatic embryogenesis receptor kinase 4-like	Plant-pathogen interaction (ko04626)	--	--	Protein kinase domain	G-type lectin S-receptor-like serine/threonine-protein kinase LECRK2 OS=Oryza sativa subsp. indica OX=39946 GN=LECRK2 PE=2 SV=1	T	Signal transduction mechanisms	G-type lectin S-receptor-like serine/threonine-protein kinase LECRK2 [Camellia sinensis]	molecular function: catalytic activity (GO:0003824);; biological process: metabolic process (GO:0008152);; biological process: cellular process (GO:0009987);; molecular function: binding (GO:0005488);; cellular component: cellular anatomical entity (GO:0110165)
maker-HiC_scaffold_1-snap-gene-743.9	maker-HiC_scaffold_1-snap-gene-743.9	0.849697	78	0.682811	61	0.826649	77	2.37447	223	0.668101	67	4.95479	463	0.00230798	1.81827	up	[M]	Cell wall/membrane/envelope biogenesis	Biological Process: galactose metabolic process (GO:0006012);; Molecular Function: inositol 3-alpha-galactosyltransferase activity (GO:0047216);;	K18819|3.9e-161|nsy:104239217|K18819 inositol 3-alpha-galactosyltransferase [EC:2.4.1.123] | (RefSeq) galactinol synthase 2	Galactose metabolism (ko00052)	[G]	Carbohydrate transport and metabolism	Glycosyl transferase family 8	Galactinol synthase 2 OS=Solanum lycopersicum OX=4081 GN=GOLS2 PE=2 SV=1	H	Coenzyme transport and metabolism	galactinol synthase 2-like [Rhodamnia argentea]	biological process: metabolic process (GO:0008152);; molecular function: catalytic activity (GO:0003824)
maker-HiC_scaffold_1-snap-gene-817.11	maker-HiC_scaffold_1-snap-gene-817.11	1.63764	50	1.63419	47	1.80843	55	0.177159	6	0.548864	18	0.426673	14	0.000408894	-2.00683	down	--	--	Biological Process: regulation of transcription, DNA-templated (GO:0006355);;	K14558|8.3e-18|qsu:111986604|K14558 periodic tryptophan protein 2 | (RefSeq) protein TOPLESS isoform X1	Ribosome biogenesis in eukaryotes (ko03008)	[R]	General function prediction only	--	Topless-related protein 2 OS=Arabidopsis thaliana OX=3702 GN=TPR2 PE=1 SV=2	S	Function unknown	topless-related protein 3-like isoform X3 [Camellia sinensis]	biological process: biological regulation (GO:0065007)
maker-HiC_scaffold_10-snap-gene-1021.0	maker-HiC_scaffold_10-snap-gene-1021.0	2.09021	71	2.09852	69	2.81029	97	3.77374	131	3.69471	137	4.0671	141	0.00527159	0.80405	up	--	--	Molecular Function: NAD+ kinase activity (GO:0003951);;	--	--	--	--	--	--	--	--	hypothetical protein TEA_005968 [Camellia sinensis var. sinensis]	molecular function: catalytic activity (GO:0003824);; biological process: metabolic process (GO:0008152);; biological process: cellular process (GO:0009987)
maker-HiC_scaffold_10-snap-gene-1059.24	maker-HiC_scaffold_10-snap-gene-1059.24	0.314296	21	0.162971	11	0.201084	14	0.972605	65	0.859765	62	0.951159	63	2.58008e-05	2.06187	up	[S]	Function unknown	Cellular Component: integral component of membrane (GO:0016021);; Biological Process: transmembrane transport (GO:0055085);;	K15363|3.4e-52|bna:111210893|K15363 fanconi-associated nuclease 1 [EC:3.1.21.- 3.1.4.1] | (RefSeq) fanconi-associated nuclease 1 homolog	--	--	--	OPT oligopeptide transporter protein	Metal-nicotianamine transporter YSL3 OS=Arabidopsis thaliana OX=3702 GN=YSL3 PE=2 SV=1	S	Function unknown	LOW QUALITY PROTEIN: metal-nicotianamine transporter YSL2-like [Camellia sinensis]	cellular component: cellular anatomical entity (GO:0110165);; biological process: cellular process (GO:0009987);; biological process: localization (GO:0051179)
maker-HiC_scaffold_10-snap-gene-1074.7	maker-HiC_scaffold_10-snap-gene-1074.7	5.65767	253	5.38178	232	5.36266	244	3.13332	144	3.3413	164	3.45748	158	0.00395199	-0.640065	down	[J]	Translation, ribosomal structure and biogenesis	Biological Process: primary metabolic process (GO:0044238);;	--	--	--	--	Sigma 54 modulation/S30EA ribosomal protein C terminus	Ribosome-binding factor PSRP1, chloroplastic OS=Spinacia oleracea OX=3562 GN=PSRP1 PE=1 SV=2	J	Translation, ribosomal structure and biogenesis	ribosome-binding factor PSRP1, chloroplastic [Camellia sinensis]	biological process: metabolic process (GO:0008152)
maker-HiC_scaffold_10-snap-gene-1131.2	maker-HiC_scaffold_10-snap-gene-1131.2	5.70077	159	23.5991	631	25.7024	726	5.77306	165	5.78293	177	5.31019	151	0.00108242	-1.61027	down	[C]	Energy production and conversion	Cellular Component: mitochondrial inner membrane (GO:0005743);; Molecular Function: NADH dehydrogenase (ubiquinone) activity (GO:0008137);; Molecular Function: electron transfer activity (GO:0009055);; Cellular Component: respirasome (GO:0070469);;	K11352|8.2e-82|ccav:112528121|K11352 NADH dehydrogenase (ubiquinone) 1 alpha subcomplex subunit 12 | (RefSeq) probable NADH dehydrogenase [ubiquinone] 1 alpha subcomplex subunit 12	Oxidative phosphorylation (ko00190)	[C]	Energy production and conversion	NADH ubiquinone oxidoreductase subunit NDUFA12	Probable NADH dehydrogenase [ubiquinone] 1 alpha subcomplex subunit 12 OS=Arabidopsis thaliana OX=3702 GN=At3g03100 PE=1 SV=1	C	Energy production and conversion	probable NADH dehydrogenase [ubiquinone] 1 alpha subcomplex subunit 12 [Camellia sinensis]	cellular component: intracellular (GO:0005622);; cellular component: cellular anatomical entity (GO:0110165);; molecular function: catalytic activity (GO:0003824);; biological process: metabolic process (GO:0008152)
maker-HiC_scaffold_10-snap-gene-1142.2	maker-HiC_scaffold_10-snap-gene-1142.2	3.60461	181	3.05819	148	1.68667	86	7.19266	370	7.15845	394	3.23369	166	0.00978681	1.1613	up	--	--	Biological Process: defense response (GO:0006952);;	--	--	--	--	Pathogenesis-related protein Bet v 1 family	Norbelladine synthase OS=Narcissus pseudonarcissus OX=39639 GN=NBS PE=1 SV=1	S	Function unknown	hypothetical protein TEA_023622 [Camellia sinensis var. sinensis]	biological process: response to stimulus (GO:0050896)
maker-HiC_scaffold_10-snap-gene-1191.34	maker-HiC_scaffold_10-snap-gene-1191.34	4.30696	292	3.57965	233	4.25781	293	6.3379	440	5.83464	433	5.07151	351	0.00746422	0.599256	up	--	--	Molecular Function: molecular_function (GO:0003674);; Molecular Function: DNA-binding transcription factor activity (GO:0003700);; Biological Process: regulation of transcription, DNA-templated (GO:0006355);; Biological Process: biological_process (GO:0008150);; Biological Process: regulation of biosynthetic process (GO:0009889);; Biological Process: regulation of gene expression (GO:0010468);; B…	K01051|2.3e-16|var:108341535|K01051 pectinesterase [EC:3.1.1.11] | (RefSeq) probable pectinesterase/pectinesterase inhibitor 58	Pentose and glucuronate interconversions (ko00040)	[K]	Transcription	Myb/SANT-like DNA-binding domain	Trihelix transcription factor DF1 OS=Arabidopsis thaliana OX=3702 GN=DF1 PE=4 SV=1	K	Transcription	trihelix transcription factor GT-2-like [Camellia sinensis]	molecular function: transcription regulator activity (GO:0140110);; biological process: biological regulation (GO:0065007)
maker-HiC_scaffold_10-snap-gene-1272.30	maker-HiC_scaffold_10-snap-gene-1272.30	3.3891	229	3.04882	198	3.15753	216	1.87478	130	22.5329	1662	41.8268	2876	0.00511974	2.82841	up	--	--	Molecular Function: catalytic activity (GO:0003824);; Biological Process: carbohydrate metabolic process (GO:0005975);; Cellular Component: integral component of membrane (GO:0016021);; Molecular Function: carbohydrate binding (GO:0030246);;	K18195|2.0e-238|sind:105178228|K18195 rhamnogalacturonan endolyase [EC:4.2.2.23] | (RefSeq) probable rhamnogalacturonate lyase B	--	--	--	Rhamnogalacturonate lyase family	--	S	Function unknown	uncharacterized protein LOC114260245 isoform X1 [Camellia sinensis]	molecular function: catalytic activity (GO:0003824);; biological process: metabolic process (GO:0008152);; cellular component: cellular anatomical entity (GO:0110165);; molecular function: binding (GO:0005488)
maker-HiC_scaffold_10-snap-gene-1277.6	maker-HiC_scaffold_10-snap-gene-1277.6	6.03001	406	3.53143	229	5.16353	353	3.30814	228	34.6515	2555	63.7757	4383	0.004152	2.84005	up	--	--	Molecular Function: catalytic activity (GO:0003824);; Biological Process: carbohydrate metabolic process (GO:0005975);; Cellular Component: integral component of membrane (GO:0016021);; Molecular Function: carbohydrate binding (GO:0030246);;	K18195|9.2e-239|sind:105178228|K18195 rhamnogalacturonan endolyase [EC:4.2.2.23] | (RefSeq) probable rhamnogalacturonate lyase B	--	--	--	Rhamnogalacturonate lyase family	--	S	Function unknown	uncharacterized protein LOC114260245 isoform X1 [Camellia sinensis]	molecular function: catalytic activity (GO:0003824);; biological process: metabolic process (GO:0008152);; cellular component: cellular anatomical entity (GO:0110165);; molecular function: binding (GO:0005488)
maker-HiC_scaffold_10-snap-gene-1472.25	maker-HiC_scaffold_10-snap-gene-1472.25	11.0866	794	9.70085	678	10.5018	788	18.4525	1378	15.3046	1232	14.5937	1084	0.000227368	0.72641	up	[J]	Translation, ribosomal structure and biogenesis	Cellular Component: integral component of membrane (GO:0016021);; Molecular Function: hydrolase activity (GO:0016787);;	K02433|6.5e-37|ini:109162065|K02433 aspartyl-tRNA(Asn)/glutamyl-tRNA(Gln) amidotransferase subunit A [EC:6.3.5.6 6.3.5.7] | (RefSeq) glutamyl-tRNA(Gln) amidotransferase subunit A, chloroplastic/mitochondrial	Aminoacyl-tRNA biosynthesis (ko00970)	[J]	Translation, ribosomal structure and biogenesis	Amidase	Fatty acid amide hydrolase OS=Arabidopsis thaliana OX=3702 GN=FAAH PE=1 SV=1	J	Translation, ribosomal structure and biogenesis	fatty acid amide hydrolase-like [Camellia sinensis]	cellular component: cellular anatomical entity (GO:0110165);; molecular function: catalytic activity (GO:0003824)
maker-HiC_scaffold_10-snap-gene-1514.27	maker-HiC_scaffold_10-snap-gene-1514.27	5.53436	137	6.04122	144	6.92209	174	4.18256	106	15.8242	427	55.3286	1392	0.00188581	2.06046	up	--	--	Molecular Function: ubiquitin-protein transferase activity (GO:0004842);; Biological Process: negative regulation of organ growth (GO:0046621);;	K19045|1.4e-48|pper:18789897|K19045 E3 ubiquitin-protein ligase BIG BROTHER and related proteins [EC:2.3.2.27] | (RefSeq) E3 ubiquitin ligase BIG BROTHER-related	--	[O]	Posttranslational modification, protein turnover, chaperones	RING-like zinc finger	E3 ubiquitin ligase BIG BROTHER-related OS=Arabidopsis thaliana OX=3702 GN=BBR PE=2 SV=1	O	Posttranslational modification, protein turnover, chaperones	E3 ubiquitin ligase BIG BROTHER-related-like [Camellia sinensis]	molecular function: catalytic activity (GO:0003824);; biological process: biological regulation (GO:0065007)
maker-HiC_scaffold_10-snap-gene-1588.16	maker-HiC_scaffold_10-snap-gene-1588.16	13.9059	712	11.93	587	11.9652	621	13.1878	691	23.9562	1342	20.5282	1072	0.00761726	0.685734	up	--	--	Cellular Component: integral component of membrane (GO:0016021);; Biological Process: transmembrane transport (GO:0055085);;	K24139|8.2e-177|qsu:112001930|K24139 auxin efflux carrier family protein | (RefSeq) protein PIN-LIKES 7-like	--	[S]	Function unknown	Membrane transport protein	Protein PIN-LIKES 7 OS=Arabidopsis thaliana OX=3702 GN=PILS7 PE=2 SV=1	S	Function unknown	protein PIN-LIKES 7-like [Camellia sinensis]	cellular component: cellular anatomical entity (GO:0110165);; biological process: cellular process (GO:0009987);; biological process: localization (GO:0051179)
maker-HiC_scaffold_10-snap-gene-1746.9	maker-HiC_scaffold_10-snap-gene-1746.9	1.95434	81	1.97057	79	1.54175	65	0.769338	33	0.581566	27	0.771515	33	0.00209528	-1.27151	down	--	--	Molecular Function: molecular_function (GO:0003674);; Molecular Function: nucleic acid binding (GO:0003676);; Molecular Function: RNA binding (GO:0003723);; Molecular Function: catalytic activity (GO:0003824);; Molecular Function: nuclease activity (GO:0004518);; Molecular Function: endonuclease activity (GO:0004519);; Molecular Function: binding (GO:0005488);; Cellular Component: cellular_compon…	--	--	--	--	--	Pentatricopeptide repeat-containing protein At5g67570, chloroplastic OS=Arabidopsis thaliana OX=3702 GN=DG1 PE=1 SV=2	S	Function unknown	hypothetical protein HYC85_002297 [Camellia sinensis]	molecular function: binding (GO:0005488);; molecular function: catalytic activity (GO:0003824);; biological process: metabolic process (GO:0008152);; biological process: cellular process (GO:0009987);; cellular component: intracellular (GO:0005622);; cellular component: cellular anatomical entity (GO:0110165)
maker-HiC_scaffold_10-snap-gene-1776.4	maker-HiC_scaffold_10-snap-gene-1776.4	6.1826	322	9.41728	471	8.28683	438	3.0529	163	2.98229	170	4.27513	227	4.70943e-05	-1.13826	down	[H]	Coenzyme transport and metabolism	Molecular Function: molecular_function (GO:0003674);; Molecular Function: catalytic activity (GO:0003824);; Biological Process: biological_process (GO:0008150);; Biological Process: response to radiation (GO:0009314);; Biological Process: response to light stimulus (GO:0009416);; Biological Process: response to abiotic stimulus (GO:0009628);; Biological Process: response to endogenous stimulus (G…	K14487|1.1e-270|mesc:110629542|K14487 auxin responsive GH3 gene family | (RefSeq) probable indole-3-acetic acid-amido synthetase GH3.1	Plant hormone signal transduction (ko04075)	--	--	GH3 auxin-responsive promoter	Probable indole-3-acetic acid-amido synthetase GH3.1 OS=Arabidopsis thaliana OX=3702 GN=GH3.1 PE=2 SV=1	S	Function unknown	hypothetical protein HYC85_002395 [Camellia sinensis]	molecular function: catalytic activity (GO:0003824);; biological process: response to stimulus (GO:0050896);; biological process: biological regulation (GO:0065007)
maker-HiC_scaffold_10-snap-gene-1807.1	maker-HiC_scaffold_10-snap-gene-1807.1	14.4832	403	14.8425	397	11.8199	334	25.3277	720	24.059	732	19.6047	556	0.000686508	0.827576	up	--	--	Cellular Component: integral component of membrane (GO:0016021);;	--	--	--	--	Late embryogenesis abundant protein	--	--	--	uncharacterized protein LOC114312592 [Camellia sinensis]	cellular component: cellular anatomical entity (GO:0110165)
maker-HiC_scaffold_10-snap-gene-1847.23	maker-HiC_scaffold_10-snap-gene-1847.23	19.0035	780	19.9632	787	12.6493	527	24.988	1049	28.8971	1298	25.9735	1087	0.00655706	0.701625	up	--	--	Cellular Component: integral component of membrane (GO:0016021);;	--	--	--	--	Late embryogenesis abundant protein	--	--	--	uncharacterized protein LOC114312592 [Camellia sinensis]	cellular component: cellular anatomical entity (GO:0110165)
maker-HiC_scaffold_10-snap-gene-1898.1	maker-HiC_scaffold_10-snap-gene-1898.1	1.1422	27	0.386346	9	0.580934	14	0.787853	19	6.0114	155	7.75737	187	0.000286395	2.83264	up	[I]	Lipid transport and metabolism	Molecular Function: iron ion binding (GO:0005506);; Biological Process: lipid biosynthetic process (GO:0008610);; Cellular Component: integral component of membrane (GO:0016021);; Molecular Function: oxidoreductase activity (GO:0016491);;	K00227|5.7e-123|jre:109021451|K00227 Delta7-sterol 5-desaturase [EC:1.14.19.20] | (RefSeq) delta(7)-sterol-C5(6)-desaturase-like	Steroid biosynthesis (ko00100)	[I]	Lipid transport and metabolism	Fatty acid hydroxylase superfamily	Delta(7)-sterol-C5(6)-desaturase OS=Nicotiana tabacum OX=4097 PE=2 SV=1	I	Lipid transport and metabolism	delta(7)-sterol-C5(6)-desaturase-like [Camellia sinensis]	molecular function: binding (GO:0005488);; biological process: metabolic process (GO:0008152);; cellular component: cellular anatomical entity (GO:0110165);; molecular function: catalytic activity (GO:0003824)
maker-HiC_scaffold_10-snap-gene-1977.29	maker-HiC_scaffold_10-snap-gene-1977.29	13.0982	561	11.1257	458	9.42197	410	22.8995	1002	28.0338	1312	21.4169	934	6.56387e-07	1.18323	up	--	--	Cellular Component: extracellular region (GO:0005576);; Cellular Component: cell wall (GO:0005618);; Biological Process: plant-type cell wall organization (GO:0009664);; Cellular Component: membrane (GO:0016020);;	K20628|1.0e-123|oeu:111367160|K20628 expansin | (RefSeq) expansin-A15-like	--	--	--	Expansin C-terminal domain	Expansin-A15 OS=Arabidopsis thaliana OX=3702 GN=EXPA15 PE=2 SV=2	S	Function unknown	expansin-A15-like [Camellia sinensis]	cellular component: cellular anatomical entity (GO:0110165);; biological process: cellular process (GO:0009987)
maker-HiC_scaffold_10-snap-gene-2122.6	maker-HiC_scaffold_10-snap-gene-2122.6	4.38704	201	4.65343	205	5.13148	238	5.22934	245	20.6021	1031	15.2438	711	0.00022213	1.60532	up	--	--	Cellular Component: integral component of membrane (GO:0016021);;	--	--	[R]	General function prediction only	Galactose oxidase, central domain	Kelch repeat-containing protein At3g27220 OS=Arabidopsis thaliana OX=3702 GN=At3g27220 PE=2 SV=1	S	Function unknown	kelch repeat-containing protein At3g27220-like [Camellia sinensis]	cellular component: cellular anatomical entity (GO:0110165)
maker-HiC_scaffold_10-snap-gene-2137.52	maker-HiC_scaffold_10-snap-gene-2137.52	7.70299	274	11.1216	380	7.61135	275	6.93309	252	45.93	1786	104.008	3770	0.00548059	2.59857	up	--	--	Molecular Function: peroxidase activity (GO:0004601);;	K00430|2.0e-151|vvi:100249751|K00430 peroxidase [EC:1.11.1.7] | (RefSeq) peroxidase 55	Phenylpropanoid biosynthesis (ko00940)	--	--	Peroxidase	Peroxidase 55 OS=Arabidopsis thaliana OX=3702 GN=PER55 PE=1 SV=1	Q	Secondary metabolites biosynthesis, transport and catabolism	peroxidase 55-like [Camellia sinensis]	molecular function: catalytic activity (GO:0003824);; molecular function: antioxidant activity (GO:0016209);; biological process: metabolic process (GO:0008152);; biological process: cellular process (GO:0009987);; biological process: response to stimulus (GO:0050896);; biological process: detoxification (GO:0098754)
maker-HiC_scaffold_10-snap-gene-2143.6	maker-HiC_scaffold_10-snap-gene-2143.6	1.78164	145	1.20336	94	1.78703	148	2.7368	228	3.1641	282	3.83056	318	3.17302e-05	1.11196	up	[T]	Signal transduction mechanisms	Molecular Function: solute:proton antiporter activity (GO:0015299);; Cellular Component: integral component of membrane (GO:0016021);;	--	--	[P]	Inorganic ion transport and metabolism	Sodium/hydrogen exchanger family	Cation/H(+) antiporter 15 OS=Arabidopsis thaliana OX=3702 GN=CHX15 PE=2 SV=1	P	Inorganic ion transport and metabolism	cation/H(+) antiporter 15-like isoform X2 [Camellia sinensis]	molecular function: transporter activity (GO:0005215);; biological process: cellular process (GO:0009987);; biological process: localization (GO:0051179);; cellular component: cellular anatomical entity (GO:0110165)
maker-HiC_scaffold_10-snap-gene-2148.0	maker-HiC_scaffold_10-snap-gene-2148.0	128.653	5567	84.7673	3524	76.106	3342	200.971	8900	166.532	7890	154.037	6803	0.000471182	0.936224	up	--	--	Biological Process: lipid metabolic process (GO:0006629);; Molecular Function: phosphoric diester hydrolase activity (GO:0008081);;	K18696|8.3e-168|vvi:100261754|K18696 glycerophosphodiester phosphodiesterase [EC:3.1.4.46] | (RefSeq) glycerophosphodiester phosphodiesterase GDE1-like	Glycerophospholipid metabolism (ko00564)	[R]	General function prediction only	Glycerophosphoryl diester phosphodiesterase family	Glycerophosphodiester phosphodiesterase GDPD1, chloroplastic OS=Arabidopsis thaliana OX=3702 GN=GDPD1 PE=1 SV=1	C	Energy production and conversion	glycerophosphodiester phosphodiesterase GDPD1, chloroplastic-like isoform X1 [Camellia sinensis]	biological process: metabolic process (GO:0008152);; molecular function: catalytic activity (GO:0003824)
maker-HiC_scaffold_10-snap-gene-218.37	maker-HiC_scaffold_10-snap-gene-218.37	4.31588	350	3.08545	240	2.42478	200	18.4174	1526	5.88925	522	3.08364	255	0.00618694	1.59096	up	--	--	Molecular Function: lipid binding (GO:0008289);;	K15042|1.0e-09|cann:107868701|K15042 importin subunit alpha-6/7 | (RefSeq) importin subunit alpha-like	--	--	--	Protein of unknown function (DUF1336)	Protein ENHANCED DISEASE RESISTANCE 2 OS=Arabidopsis thaliana OX=3702 GN=EDR2 PE=2 SV=1	T	Signal transduction mechanisms	protein ENHANCED DISEASE RESISTANCE 2-like [Camellia sinensis]	molecular function: binding (GO:0005488)
maker-HiC_scaffold_10-snap-gene-332.0	maker-HiC_scaffold_10-snap-gene-332.0	6.20978	327	7.51884	381	7.53998	403	9.20394	496	10.2548	592	13.544	728	0.00136451	0.709991	up	[DZ]	Cell cycle control, cell division, chromosome partitioning;; Cytoskeleton	--	K10614|7.8e-25|cvr:CHLNCDRAFT_57991|K10614 E3 ubiquitin-protein ligase HERC3 [EC:2.3.2.26] | (RefSeq) hypothetical protein	Ubiquitin mediated proteolysis (ko04120)	[S]	Function unknown	Regulator of chromosome condensation (RCC1) repeat	Ultraviolet-B receptor UVR8 OS=Arabidopsis thaliana OX=3702 GN=UVR8 PE=1 SV=1	--	--	ultraviolet-B receptor UVR8-like isoform X2 [Camellia sinensis]	--
maker-HiC_scaffold_10-snap-gene-390.6	maker-HiC_scaffold_10-snap-gene-390.6	2.06252	103	0.900991	43	0.97278	49	2.61742	133	8.27024	450	1.4823	76	0.00693293	1.74353	up	--	--	Biological Process: methylation (GO:0032259);; Molecular Function: theobromine:S-adenosyl-L-methionine 1-N-methyltransferase activity (GO:0102740);; Molecular Function: paraxanthine:S-adenosyl-L-methionine 3-N-methyltransferase activity (GO:0102741);;	K08241|1.9e-100|tcc:18585928|K08241 jasmonate O-methyltransferase [EC:2.1.1.141] | (RefSeq) caffeine synthase 1	alpha-Linolenic acid metabolism (ko00592)	--	--	SAM dependent carboxyl methyltransferase	Probable caffeine synthase 2 OS=Camellia sinensis OX=4442 GN=TCS2 PE=2 SV=1	S	Function unknown	caffeine synthase 4 [Camellia sinensis]	biological process: metabolic process (GO:0008152);; molecular function: catalytic activity (GO:0003824)
maker-HiC_scaffold_10-snap-gene-462.25	maker-HiC_scaffold_10-snap-gene-462.25	5.27422	298	3.95006	214	5.74571	329	13.5842	784	5.33259	330	197.016	11337	0.00306269	3.88269	up	[DPM]	Cell cycle control, cell division, chromosome partitioning;; Inorganic ion transport and metabolism;; Cell wall/membrane/envelope biogenesis	Molecular Function: aminoacyl-tRNA hydrolase activity (GO:0004045);; Molecular Function: copper ion binding (GO:0005507);; Biological Process: lignin catabolic process (GO:0046274);; Cellular Component: apoplast (GO:0048046);; Molecular Function: hydroquinone:oxygen oxidoreductase activity (GO:0052716);;	K05909|3.4e-291|oeu:111380004|K05909 laccase [EC:1.10.3.2] | (RefSeq) laccase-12-like isoform X1	--	[Q]	Secondary metabolites biosynthesis, transport and catabolism	Multicopper oxidase	Laccase-12 OS=Arabidopsis thaliana OX=3702 GN=LAC12 PE=2 SV=1	Q	Secondary metabolites biosynthesis, transport and catabolism	laccase-12-like [Camellia sinensis]	molecular function: catalytic activity (GO:0003824);; molecular function: binding (GO:0005488);; biological process: metabolic process (GO:0008152);; biological process: cellular process (GO:0009987);; cellular component: cellular anatomical entity (GO:0110165)
maker-HiC_scaffold_10-snap-gene-533.64	maker-HiC_scaffold_10-snap-gene-533.64	1.39622	52	0.746029	27	0.241213	10	4.58903	174	2.35799	96	1.40203	53	0.00734843	1.87594	up	[GI]	Carbohydrate transport and metabolism;; Lipid transport and metabolism	Molecular Function: pectinesterase activity (GO:0030599);; Biological Process: cell wall modification (GO:0042545);; Molecular Function: aspartyl esterase activity (GO:0045330);; Biological Process: pectin catabolic process (GO:0045490);;	K01051|1.0e-143|cann:107871096|K01051 pectinesterase [EC:3.1.1.11] | (RefSeq) pectinesterase 1-like	Pentose and glucuronate interconversions (ko00040)	--	--	Pectinesterase	Pectinesterase 1 OS=Olea europaea OX=4146 PE=1 SV=1	G	Carbohydrate transport and metabolism	hypothetical protein HYC85_000975 [Camellia sinensis]	molecular function: catalytic activity (GO:0003824);; biological process: cellular process (GO:0009987);; biological process: metabolic process (GO:0008152)
maker-HiC_scaffold_10-snap-gene-918.48	maker-HiC_scaffold_10-snap-gene-918.48	1.1947	32	1.3661	35	0.847658	23	6.09814	165	3.56614	103	1.53499	42	0.00259899	1.80283	up	--	--	--	K07052|2.9e-38|ini:109194101|K07052 uncharacterized protein | (RefSeq) uncharacterized LOC109194101	--	--	--	--	Probable membrane-associated kinase regulator 6 OS=Arabidopsis thaliana OX=3702 GN=MAKR6 PE=2 SV=1	S	Function unknown	hypothetical protein TEA_006954 [Camellia sinensis var. sinensis]	--
maker-HiC_scaffold_10-snap-gene-934.4	maker-HiC_scaffold_10-snap-gene-934.4	2.24321	171	1.80848	132	1.19907	93	0.948749	74	0.561897	47	0.391371	31	0.00476725	-1.36659	down	[P]	Inorganic ion transport and metabolism	Molecular Function: potassium ion transmembrane transporter activity (GO:0015079);; Cellular Component: integral component of membrane (GO:0016021);;	K03549|5.8e-271|nsy:104240153|K03549 KUP system potassium uptake protein | (RefSeq) potassium transporter 26-like isoform X1	--	--	--	K+ potassium transporter	Potassium transporter 26 OS=Oryza sativa subsp. japonica OX=39947 GN=HAK26 PE=2 SV=1	P	Inorganic ion transport and metabolism	potassium transporter 26-like [Camellia sinensis]	molecular function: transporter activity (GO:0005215);; biological process: cellular process (GO:0009987);; biological process: localization (GO:0051179);; cellular component: cellular anatomical entity (GO:0110165)
maker-HiC_scaffold_11-snap-gene-1025.3	maker-HiC_scaffold_11-snap-gene-1025.3	0.412487	23	0.21769	12	0.867798	49	0.244252	14	2.90174	174	3.21342	180	0.00927041	2.14465	up	[DPM]	Cell cycle control, cell division, chromosome partitioning;; Inorganic ion transport and metabolism;; Cell wall/membrane/envelope biogenesis	Molecular Function: copper ion binding (GO:0005507);; Biological Process: lignin catabolic process (GO:0046274);; Cellular Component: apoplast (GO:0048046);; Molecular Function: hydroquinone:oxygen oxidoreductase activity (GO:0052716);;	K05909|1.3e-254|nau:109225537|K05909 laccase [EC:1.10.3.2] | (RefSeq) laccase-7-like	--	[Q]	Secondary metabolites biosynthesis, transport and catabolism	Multicopper oxidase	Laccase-7 OS=Arabidopsis thaliana OX=3702 GN=LAC7 PE=2 SV=1	Q	Secondary metabolites biosynthesis, transport and catabolism	laccase-7-like [Camellia sinensis]	molecular function: binding (GO:0005488);; biological process: metabolic process (GO:0008152);; biological process: cellular process (GO:0009987);; cellular component: cellular anatomical entity (GO:0110165);; molecular function: catalytic activity (GO:0003824)
maker-HiC_scaffold_11-snap-gene-1110.21	maker-HiC_scaffold_11-snap-gene-1110.21	47.7423	3107	55.1022	3445	52.7896	3486	68.5884	4566	87.2617	6215	81.1782	5390	4.95616e-05	0.68664	up	[O]	Posttranslational modification, protein turnover, chaperones	Molecular Function: ATP-dependent peptidase activity (GO:0004176);; Molecular Function: metalloendopeptidase activity (GO:0004222);; Molecular Function: ATP binding (GO:0005524);; Biological Process: proteolysis (GO:0006508);; Cellular Component: chloroplast thylakoid membrane (GO:0009535);; Cellular Component: chloroplast envelope (GO:0009941);; Biological Process: thylakoid membrane organizatio…	K03798|0.0e+00|vvi:100250511|K03798 cell division protease FtsH [EC:3.4.24.-] | (RefSeq) ATP-dependent zinc metalloprotease FTSH 2, chloroplastic	--	[O]	Posttranslational modification, protein turnover, chaperones	Peptidase family M41	ATP-dependent zinc metalloprotease FTSH 2, chloroplastic OS=Oryza sativa subsp. japonica OX=39947 GN=FTSH2 PE=3 SV=1	O	Posttranslational modification, protein turnover, chaperones	ATP-dependent zinc metalloprotease FTSH 2, chloroplastic [Camellia sinensis]	molecular function: catalytic activity (GO:0003824);; biological process: metabolic process (GO:0008152);; molecular function: binding (GO:0005488);; cellular component: intracellular (GO:0005622);; cellular component: cellular anatomical entity (GO:0110165);; biological process: cellular process (GO:0009987);; biological process: response to stimulus (GO:0050896);; biological process: biological…
maker-HiC_scaffold_11-snap-gene-1120.26	maker-HiC_scaffold_11-snap-gene-1120.26	4.0947	421	3.66626	362	6.13324	639	2.02999	214	1.33299	150	3.30918	347	0.00680937	-0.972245	down	[R]	General function prediction only	Molecular Function: zinc ion binding (GO:0008270);; Molecular Function: ADP binding (GO:0043531);;	K00695|8.5e-115|mtr:MTR_6g478030|K00695 sucrose synthase [EC:2.4.1.13] | (RefSeq) sucrose synthase	Starch and sucrose metabolism (ko00500)	--	--	TIR domain	Disease resistance protein RPV1 OS=Vitis rotundifolia OX=103349 GN=RPV1 PE=1 SV=1	S	Function unknown	TMV resistance protein N-like isoform X2 [Camellia sinensis]	molecular function: binding (GO:0005488)
maker-HiC_scaffold_11-snap-gene-1126.8	maker-HiC_scaffold_11-snap-gene-1126.8	3.49595	363	3.11639	311	4.70868	495	1.72373	183	1.31968	150	2.76659	293	0.00599114	-0.879455	down	--	--	Molecular Function: zinc ion binding (GO:0008270);; Molecular Function: ADP binding (GO:0043531);;	K00695|5.9e-116|mtr:MTR_6g478030|K00695 sucrose synthase [EC:2.4.1.13] | (RefSeq) sucrose synthase	Starch and sucrose metabolism (ko00500)	--	--	TIR domain	Disease resistance protein RPV1 OS=Vitis rotundifolia OX=103349 GN=RPV1 PE=1 SV=1	S	Function unknown	TMV resistance protein N-like isoform X2 [Camellia sinensis]	molecular function: binding (GO:0005488)
maker-HiC_scaffold_11-snap-gene-1410.3	maker-HiC_scaffold_11-snap-gene-1410.3	16.1534	1328	23.4129	1849	19.6685	1641	12.7879	1076	12.4202	1118	10.2088	857	0.00594301	-0.656835	down	[J]	Translation, ribosomal structure and biogenesis	Molecular Function: polygalacturonase activity (GO:0004650);; Molecular Function: threonine-tRNA ligase activity (GO:0004829);; Molecular Function: ATP binding (GO:0005524);; Cellular Component: extracellular region (GO:0005576);; Cellular Component: cytoplasm (GO:0005737);; Biological Process: carbohydrate metabolic process (GO:0005975);; Biological Process: threonyl-tRNA aminoacylation (GO:0006…	K01868|1.0e-243|qsu:112018543|K01868 threonyl-tRNA synthetase [EC:6.1.1.3] | (RefSeq) threonine--tRNA ligase, chloroplastic/mitochondrial 2	Aminoacyl-tRNA biosynthesis (ko00970)	--	--	Glycosyl hydrolases family 28	Threonine--tRNA ligase, chloroplastic/mitochondrial 2 OS=Arabidopsis thaliana OX=3702 GN=EMB2761 PE=2 SV=1	J	Translation, ribosomal structure and biogenesis	hypothetical protein VITISV_002009 [Vitis vinifera]	molecular function: catalytic activity (GO:0003824);; molecular function: binding (GO:0005488);; cellular component: cellular anatomical entity (GO:0110165);; biological process: metabolic process (GO:0008152);; biological process: cellular process (GO:0009987)
maker-HiC_scaffold_11-snap-gene-149.1	maker-HiC_scaffold_11-snap-gene-149.1	1.62864	79	1.12422	53	1.22879	61	2.09396	104	2.02079	108	4.61068	228	0.00544678	1.19108	up	[QV]	Secondary metabolites biosynthesis, transport and catabolism;; Defense mechanisms	Molecular Function: monooxygenase activity (GO:0004497);; Molecular Function: iron ion binding (GO:0005506);; Cellular Component: integral component of membrane (GO:0016021);; Molecular Function: oxidoreductase activity, acting on paired donors, with incorporation or reduction of molecular oxygen (GO:0016705);; Molecular Function: heme binding (GO:0020037);;	K07425|4.6e-206|nta:107812114|K07425 long-chain fatty acid omega-monooxygenase [EC:1.14.14.80] | (RefSeq) cytokinin hydroxylase-like	Fatty acid degradation (ko00071);; Arachidonic acid metabolism (ko00590)	[QI]	Secondary metabolites biosynthesis, transport and catabolism;; Lipid transport and metabolism	Cytochrome P450	Cytokinin hydroxylase OS=Arabidopsis thaliana OX=3702 GN=CYP735A1 PE=1 SV=1	Q	Secondary metabolites biosynthesis, transport and catabolism	hypothetical protein HYC85_013270 [Camellia sinensis]	molecular function: catalytic activity (GO:0003824);; biological process: metabolic process (GO:0008152);; molecular function: binding (GO:0005488);; cellular component: cellular anatomical entity (GO:0110165)
maker-HiC_scaffold_11-snap-gene-151.0	maker-HiC_scaffold_11-snap-gene-151.0	1.32849	36	0.497632	13	1.83289	50	0.472539	13	4.92824	144	23.0122	623	0.00147367	2.98982	up	--	--	--	--	--	--	--	PAR1 protein	--	S	Function unknown	uncharacterized protein LOC114303034 [Camellia sinensis]	--
maker-HiC_scaffold_11-snap-gene-153.3	maker-HiC_scaffold_11-snap-gene-153.3	1.16033	28	2.09314	47	6.16646	147	3.516	85	48.3472	1236	22.9903	548	0.0041291	3.08441	up	--	--	--	--	--	--	--	PAR1 protein	--	S	Function unknown	hypothetical protein HYC85_013263 [Camellia sinensis]	--
maker-HiC_scaffold_11-snap-gene-1590.0	maker-HiC_scaffold_11-snap-gene-1590.0	89.2073	3109	103.83	3476	63.1804	2234	118.22	4217	123.272	4704	208.828	7427	0.00348533	0.871606	up	--	--	Molecular Function: DNA binding (GO:0003677);; Cellular Component: nucleus (GO:0005634);; Biological Process: regulation of transcription, DNA-templated (GO:0006355);;	K00521|3.0e-44|cmos:111447866|K00521 ferric-chelate reductase [EC:1.16.1.7] | (RefSeq) ferric reduction oxidase 7, chloroplastic-like	--	--	--	No apical meristem (NAM) protein	NAC domain-containing protein JA2L OS=Solanum lycopersicum OX=4081 GN=JA2L PE=2 SV=1	K	Transcription	hypothetical protein HYC85_014826 [Camellia sinensis]	molecular function: binding (GO:0005488);; cellular component: intracellular (GO:0005622);; cellular component: cellular anatomical entity (GO:0110165);; biological process: biological regulation (GO:0065007)
maker-HiC_scaffold_11-snap-gene-1601.2	maker-HiC_scaffold_11-snap-gene-1601.2	0.28962	11	0.90424	31	0.4704	17	1.35919	49	1.97046	76	10.0633	359	0.000101773	2.99051	up	--	--	Cellular Component: integral component of membrane (GO:0016021);;	--	--	--	--	Domain of unknown function (DUF4408)	--	S	Function unknown	hypothetical protein HYC85_015066 [Camellia sinensis]	cellular component: cellular anatomical entity (GO:0110165)
maker-HiC_scaffold_11-snap-gene-1628.42	maker-HiC_scaffold_11-snap-gene-1628.42	0.669273	41	0.546508	32	0.729495	45	1.11377	69	2.94184	194	2.96878	183	3.02391e-05	1.91175	up	--	--	Biological Process: cell morphogenesis (GO:0000902);; Molecular Function: molecular_function (GO:0003674);; Molecular Function: catalytic activity (GO:0003824);; Cellular Component: cellular_component (GO:0005575);; Cellular Component: intracellular (GO:0005622);; Cellular Component: obsolete cell (GO:0005623);; Cellular Component: cytoplasm (GO:0005737);; Biological Process: cellular aromatic co…	K14487|0.0e+00|rcu:8287873|K14487 auxin responsive GH3 gene family | (RefSeq) indole-3-acetic acid-amido synthetase GH3.6	Plant hormone signal transduction (ko04075)	--	--	GH3 auxin-responsive promoter	Indole-3-acetic acid-amido synthetase GH3.6 OS=Arabidopsis thaliana OX=3702 GN=GH3.6 PE=1 SV=1	S	Function unknown	auxin early response protein GH3.5 [Camellia sinensis]	biological process: developmental process (GO:0032502);; molecular function: catalytic activity (GO:0003824);; cellular component: intracellular (GO:0005622);; cellular component: cellular anatomical entity (GO:0110165);; biological process: metabolic process (GO:0008152);; biological process: cellular process (GO:0009987);; biological process: biological regulation (GO:0065007);; biological proc…
maker-HiC_scaffold_11-snap-gene-1681.14	maker-HiC_scaffold_11-snap-gene-1681.14	3.2018	106	4.28383	136	3.05437	102	8.86153	299	10.6847	385	4.69139	158	0.00125759	1.28683	up	[H]	Coenzyme transport and metabolism	Biological Process: isoprenoid biosynthetic process (GO:0008299);; Molecular Function: transferase activity (GO:0016740);;	K13789|3.1e-98|qsu:112000325|K13789 geranylgeranyl diphosphate synthase, type II [EC:2.5.1.1 2.5.1.10 2.5.1.29] | (RefSeq) heterodimeric geranylgeranyl pyrophosphate synthase small subunit, chloroplastic-like	Terpenoid backbone biosynthesis (ko00900)	[H]	Coenzyme transport and metabolism	Polyprenyl synthetase	Heterodimeric geranylgeranyl pyrophosphate synthase small subunit, chloroplastic OS=Arabidopsis thaliana OX=3702 GN=GGR PE=1 SV=2	H	Coenzyme transport and metabolism	hypothetical protein TEA_016150 [Camellia sinensis var. sinensis]	biological process: metabolic process (GO:0008152);; biological process: cellular process (GO:0009987);; molecular function: catalytic activity (GO:0003824)
maker-HiC_scaffold_11-snap-gene-1744.18	maker-HiC_scaffold_11-snap-gene-1744.18	1.75544	189	0.087383	10	1.21166	132	0.090807	10	0.2534	30	0.161663	18	0.00388913	-2.4828	down	[T]	Signal transduction mechanisms	Molecular Function: protein serine/threonine kinase activity (GO:0004674);; Molecular Function: ATP binding (GO:0005524);; Cellular Component: integral component of membrane (GO:0016021);;	K00924|1.1e-66|vvi:100260741|K00924 kinase [EC:2.7.1.-] | (RefSeq) receptor protein kinase CLAVATA1	--	--	--	Leucine rich repeat	LRR receptor-like serine/threonine-protein kinase OS=Arabidopsis thaliana OX=3702 GN=RGI3 PE=1 SV=1	T	Signal transduction mechanisms	LRR receptor-like serine/threonine-protein kinase [Camellia sinensis]	molecular function: catalytic activity (GO:0003824);; biological process: metabolic process (GO:0008152);; biological process: cellular process (GO:0009987);; molecular function: binding (GO:0005488);; cellular component: cellular anatomical entity (GO:0110165)
maker-HiC_scaffold_11-snap-gene-1803.33	maker-HiC_scaffold_11-snap-gene-1803.33	24.3685	1654	26.7857	1747	17.1795	1183	48.3128	3356	62.8988	4673	33.1898	2299	0.00023526	1.16014	up	[G]	Carbohydrate transport and metabolism	Molecular Function: catalytic activity (GO:0003824);;	K06617|0.0e+00|vvi:100253252|K06617 raffinose synthase [EC:2.4.1.82] | (RefSeq) probable galactinol--sucrose galactosyltransferase 1	Galactose metabolism (ko00052)	--	--	Raffinose synthase or seed imbibition protein Sip1	Probable galactinol--sucrose galactosyltransferase 1 OS=Arabidopsis thaliana OX=3702 GN=RFS1 PE=2 SV=1	S	Function unknown	probable galactinol--sucrose galactosyltransferase 1 [Camellia sinensis]	molecular function: catalytic activity (GO:0003824)
maker-HiC_scaffold_11-snap-gene-252.53	maker-HiC_scaffold_11-snap-gene-252.53	16.1317	522	16.9295	527	17.2116	565	28.1441	932	24.9243	883	22.972	759	0.000466942	0.686043	up	--	--	Molecular Function: enzyme inhibitor activity (GO:0004857);;	K01051|8.4e-16|lsv:111906889|K01051 pectinesterase [EC:3.1.1.11] | (RefSeq) pectinesterase-like	Pentose and glucuronate interconversions (ko00040)	--	--	Plant invertase/pectin methylesterase inhibitor	21 kDa protein OS=Daucus carota OX=4039 PE=2 SV=1	S	Function unknown	plant invertase/pectin methylesterase inhibitor [Striga asiatica]	molecular function: molecular function regulator (GO:0098772);; biological process: biological regulation (GO:0065007)
maker-HiC_scaffold_11-snap-gene-261.44	maker-HiC_scaffold_11-snap-gene-261.44	0.777374	41	0.53702	28	0.527188	29	0.218149	12	3.39024	196	3.97473	214	0.00959043	2.07178	up	[GI]	Carbohydrate transport and metabolism;; Lipid transport and metabolism	Molecular Function: enzyme inhibitor activity (GO:0004857);; Cellular Component: extracellular region (GO:0005576);; Cellular Component: cell wall (GO:0005618);; Molecular Function: pectinesterase activity (GO:0030599);; Biological Process: cell wall modification (GO:0042545);; Molecular Function: aspartyl esterase activity (GO:0045330);; Biological Process: pectin catabolic process (GO:0045490);;	K01051|4.6e-254|rcu:8266061|K01051 pectinesterase [EC:3.1.1.11] | (RefSeq) pectinesterase 2	Pentose and glucuronate interconversions (ko00040)	--	--	Pectinesterase	Probable pectinesterase/pectinesterase inhibitor 17 OS=Arabidopsis thaliana OX=3702 GN=PME17 PE=2 SV=2	G	Carbohydrate transport and metabolism	pectinesterase 2-like [Camellia sinensis]	molecular function: molecular function regulator (GO:0098772);; biological process: biological regulation (GO:0065007);; cellular component: cellular anatomical entity (GO:0110165);; molecular function: catalytic activity (GO:0003824);; biological process: cellular process (GO:0009987);; biological process: metabolic process (GO:0008152)
maker-HiC_scaffold_11-snap-gene-27.0	maker-HiC_scaffold_11-snap-gene-27.0	5.99169	88	4.67066	66	3.48475	52	7.34942	110	15.2093	243	7.65503	114	0.00831283	1.16463	up	--	--	Molecular Function: oxidoreductase activity (GO:0016491);; Molecular Function: metal ion binding (GO:0046872);;	K24028|8.1e-71|dzi:111289583|K24028 salicylic acid 3-hydroxylase [EC:1.14.11.-] | (RefSeq) protein DOWNY MILDEW RESISTANCE 6-like	--	[QR]	Secondary metabolites biosynthesis, transport and catabolism;; General function prediction only	non-haem dioxygenase in morphine synthesis N-terminal	Protein DOWNY MILDEW RESISTANCE 6 OS=Arabidopsis thaliana OX=3702 GN=DMR6 PE=1 SV=1	Q	Secondary metabolites biosynthesis, transport and catabolism	hypothetical protein HYC85_013419 [Camellia sinensis]	molecular function: catalytic activity (GO:0003824);; molecular function: binding (GO:0005488)
maker-HiC_scaffold_11-snap-gene-288.0	maker-HiC_scaffold_11-snap-gene-288.0	5.37017	128	5.73015	131	4.98424	120	2.65552	65	1.67492	44	1.07283	26	0.00101368	-1.46935	down	[G]	Carbohydrate transport and metabolism	Molecular Function: channel activity (GO:0015267);; Cellular Component: integral component of membrane (GO:0016021);;	K09873|1.6e-98|oeu:111406060|K09873 aquaporin TIP | (RefSeq) probable aquaporin TIP5-1	--	[G]	Carbohydrate transport and metabolism	Major intrinsic protein	Probable aquaporin TIP5-1 OS=Arabidopsis thaliana OX=3702 GN=TIP5-1 PE=2 SV=1	P	Inorganic ion transport and metabolism	probable aquaporin TIP5-1 [Camellia sinensis]	molecular function: transporter activity (GO:0005215);; biological process: cellular process (GO:0009987);; biological process: localization (GO:0051179);; cellular component: cellular anatomical entity (GO:0110165)
maker-HiC_scaffold_11-snap-gene-3.25	maker-HiC_scaffold_11-snap-gene-3.25	1.8548	207	2.23758	240	2.00876	228	4.55462	520	3.22618	395	2.77799	317	0.00286353	0.884072	up	--	--	Cellular Component: integral component of membrane (GO:0016021);; Molecular Function: cellulose synthase (UDP-forming) activity (GO:0016760);; Biological Process: cellulose biosynthetic process (GO:0030244);; Biological Process: cell wall organization (GO:0071555);;	K20924|2.0e-195|zju:107414857|K20924 cellulose synthase-like protein [EC:2.4.1.-] | (RefSeq) cellulose synthase-like protein D3	--	--	--	Cellulose synthase	Cellulose synthase-like protein D2 OS=Arabidopsis thaliana OX=3702 GN=CSLD2 PE=3 SV=1	G	Carbohydrate transport and metabolism	cellulose synthase-like protein D3 [Camellia sinensis]	cellular component: cellular anatomical entity (GO:0110165);; molecular function: catalytic activity (GO:0003824);; biological process: metabolic process (GO:0008152);; biological process: cellular process (GO:0009987)
maker-HiC_scaffold_11-snap-gene-407.35	maker-HiC_scaffold_11-snap-gene-407.35	0.341077	22	0.500802	31	0.262884	18	3.12779	206	0.49846	35	26.0677	1705	0.000369235	4.73936	up	[DPM]	Cell cycle control, cell division, chromosome partitioning;; Inorganic ion transport and metabolism;; Cell wall/membrane/envelope biogenesis	Molecular Function: copper ion binding (GO:0005507);; Biological Process: lignin catabolic process (GO:0046274);; Cellular Component: apoplast (GO:0048046);; Molecular Function: hydroquinone:oxygen oxidoreductase activity (GO:0052716);;	K05909|4.3e-285|nau:109211826|K05909 laccase [EC:1.10.3.2] | (RefSeq) laccase-12-like	--	[Q]	Secondary metabolites biosynthesis, transport and catabolism	Multicopper oxidase	Laccase-12 OS=Arabidopsis thaliana OX=3702 GN=LAC12 PE=2 SV=1	Q	Secondary metabolites biosynthesis, transport and catabolism	laccase-12-like isoform X1 [Camellia sinensis]	molecular function: binding (GO:0005488);; biological process: metabolic process (GO:0008152);; biological process: cellular process (GO:0009987);; cellular component: cellular anatomical entity (GO:0110165);; molecular function: catalytic activity (GO:0003824)
maker-HiC_scaffold_11-snap-gene-64.26	maker-HiC_scaffold_11-snap-gene-64.26	157.451	8872	153.816	8328	181.291	10367	237.991	13726	267.323	16495	186.981	10754	0.00384426	0.585464	up	[GI]	Carbohydrate transport and metabolism;; Lipid transport and metabolism	Molecular Function: enzyme inhibitor activity (GO:0004857);; Molecular Function: pectinesterase activity (GO:0030599);; Biological Process: cell wall modification (GO:0042545);; Molecular Function: aspartyl esterase activity (GO:0045330);; Biological Process: pectin catabolic process (GO:0045490);;	K01051|3.6e-143|ccaj:109790884|K01051 pectinesterase [EC:3.1.1.11] | (RefSeq) pectinesterase-like	Pentose and glucuronate interconversions (ko00040)	--	--	Pectinesterase	Probable pectinesterase/pectinesterase inhibitor 34 OS=Arabidopsis thaliana OX=3702 GN=PME34 PE=2 SV=1	G	Carbohydrate transport and metabolism	probable pectinesterase/pectinesterase inhibitor 34 [Camellia sinensis]	molecular function: molecular function regulator (GO:0098772);; biological process: biological regulation (GO:0065007);; molecular function: catalytic activity (GO:0003824);; biological process: cellular process (GO:0009987);; biological process: metabolic process (GO:0008152)
maker-HiC_scaffold_11-snap-gene-665.41	maker-HiC_scaffold_11-snap-gene-665.41	10.873	872	10.888	839	9.53992	776	14.3843	1181	17.1115	1502	20.5958	1685	4.67848e-05	0.80811	up	[E]	Amino acid transport and metabolism	Molecular Function: serine-type carboxypeptidase activity (GO:0004185);;	K16297|1.1e-246|vvi:100251399|K16297 serine carboxypeptidase-like clade II [EC:3.4.16.-] | (RefSeq) serine carboxypeptidase-like 27	--	[OE]	Posttranslational modification, protein turnover, chaperones;; Amino acid transport and metabolism	Serine carboxypeptidase	Serine carboxypeptidase-like 27 OS=Arabidopsis thaliana OX=3702 GN=SCPL27 PE=2 SV=1	O	Posttranslational modification, protein turnover, chaperones	serine carboxypeptidase-like 27 [Camellia sinensis]	molecular function: catalytic activity (GO:0003824);; biological process: metabolic process (GO:0008152)
maker-HiC_scaffold_11-snap-gene-891.0	maker-HiC_scaffold_11-snap-gene-891.0	3.50395	138	3.74664	142	3.33841	133	6.3721	258	5.27833	225	4.97406	200	0.00687116	0.735993	up	[C]	Energy production and conversion	Molecular Function: oxidoreductase activity (GO:0016491);;	K17872|6.3e-12|csat:104734909|K17872 demethylphylloquinone reductase [EC:1.6.5.12] | (RefSeq) alternative NAD(P)H-ubiquinone oxidoreductase C1, chloroplastic/mitochondrial-like	Ubiquinone and other terpenoid-quinone biosynthesis (ko00130)	[C]	Energy production and conversion	Pyridine nucleotide-disulphide oxidoreductase	--	C	Energy production and conversion	hypothetical protein TEA_020849 [Camellia sinensis var. sinensis]	molecular function: catalytic activity (GO:0003824)
maker-HiC_scaffold_12-snap-gene-1076.13	maker-HiC_scaffold_12-snap-gene-1076.13	0.52231	39	0.512999	37	0.25496	19	1.94791	147	1.6555	133	0.93934	71	0.000220079	1.88423	up	--	--	Biological Process: vesicle docking involved in exocytosis (GO:0006904);;	K15292|3.0e-287|vvi:100248925|K15292 syntaxin-binding protein 1 | (RefSeq) protein transport Sec1a	--	[U]	Intracellular trafficking, secretion, and vesicular transport	Sec1 family	SNARE-interacting protein KEULE OS=Arabidopsis thaliana OX=3702 GN=KEU PE=1 SV=2	U	Intracellular trafficking, secretion, and vesicular transport	hypothetical protein TEA_008505 [Camellia sinensis var. sinensis]	biological process: cellular process (GO:0009987);; biological process: localization (GO:0051179)
maker-HiC_scaffold_12-snap-gene-1091.30	maker-HiC_scaffold_12-snap-gene-1091.30	3.48174	70	3.72548	72	3.1153	64	5.02669	104	6.83935	151	9.70454	200	0.00138459	1.13376	up	[P]	Inorganic ion transport and metabolism	Molecular Function: N,N-dimethylaniline monooxygenase activity (GO:0004499);; Molecular Function: flavin adenine dinucleotide binding (GO:0050660);; Molecular Function: NADP binding (GO:0050661);;	K22324|6.3e-62|aly:9325981|K22324 aliphatic glucosinolate S-oxygenase [EC:1.14.13.237] | (RefSeq) flavin-containing monooxygenase FMO GS-OX5 isoform X1	--	[Q]	Secondary metabolites biosynthesis, transport and catabolism	Flavin-binding monooxygenase-like	Flavin-containing monooxygenase FMO GS-OX5 OS=Arabidopsis thaliana OX=3702 GN=FMOGS-OX5 PE=1 SV=2	Q	Secondary metabolites biosynthesis, transport and catabolism	flavin-containing monooxygenase FMO GS-OX5-like isoform X1 [Camellia sinensis]	molecular function: catalytic activity (GO:0003824);; biological process: metabolic process (GO:0008152);; molecular function: binding (GO:0005488)
maker-HiC_scaffold_12-snap-gene-1102.23	maker-HiC_scaffold_12-snap-gene-1102.23	1.24588	63	0.959718	46	0.781314	40	1.52059	78	1.93746	106	3.46358	177	0.00411347	1.26695	up	[P]	Inorganic ion transport and metabolism	Molecular Function: N,N-dimethylaniline monooxygenase activity (GO:0004499);; Molecular Function: flavin adenine dinucleotide binding (GO:0050660);; Molecular Function: NADP binding (GO:0050661);;	K22324|1.3e-100|eus:EUTSA_v10007582mg|K22324 aliphatic glucosinolate S-oxygenase [EC:1.14.13.237] | (RefSeq) hypothetical protein	--	[Q]	Secondary metabolites biosynthesis, transport and catabolism	Flavin-binding monooxygenase-like	Flavin-containing monooxygenase FMO GS-OX5 OS=Arabidopsis thaliana OX=3702 GN=FMOGS-OX5 PE=1 SV=2	Q	Secondary metabolites biosynthesis, transport and catabolism	flavin-containing monooxygenase FMO GS-OX5-like isoform X2 [Camellia sinensis]	molecular function: catalytic activity (GO:0003824);; biological process: metabolic process (GO:0008152);; molecular function: binding (GO:0005488)
maker-HiC_scaffold_12-snap-gene-128.5	maker-HiC_scaffold_12-snap-gene-128.5	5.21256	268	4.0012	197	6.81908	355	7.15441	376	8.60706	483	10.2792	538	0.00185794	0.788377	up	--	--	Cellular Component: Golgi apparatus (GO:0005794);; Biological Process: xyloglucan metabolic process (GO:0010411);; Cellular Component: integral component of membrane (GO:0016021);; Molecular Function: O-acetyltransferase activity (GO:0016413);;	K23877|1.7e-145|qsu:112018573|K23877 xyloglucan O-acetyltransferase | (RefSeq) protein ALTERED XYLOGLUCAN 4 isoform X1	--	--	--	GDSL/SGNH-like Acyl-Esterase family found in Pmr5 and Cas1p	Protein ALTERED XYLOGLUCAN 4 OS=Arabidopsis thaliana OX=3702 GN=AXY4 PE=1 SV=1	S	Function unknown	hypothetical protein TEA_014897 [Camellia sinensis var. sinensis]	cellular component: intracellular (GO:0005622);; cellular component: cellular anatomical entity (GO:0110165);; biological process: metabolic process (GO:0008152);; biological process: cellular process (GO:0009987);; molecular function: catalytic activity (GO:0003824)
maker-HiC_scaffold_12-snap-gene-1608.21	maker-HiC_scaffold_12-snap-gene-1608.21	1.42286	59	1.1121	44	0.9988	42	0.10317	5	0.315946	15	0.353121	15	0.000692017	-2.06477	down	[GI]	Carbohydrate transport and metabolism;; Lipid transport and metabolism	Molecular Function: pectinesterase activity (GO:0030599);; Biological Process: cell wall modification (GO:0042545);; Molecular Function: aspartyl esterase activity (GO:0045330);;	K01051|7.5e-101|cic:CICLE_v10003299mg|K01051 pectinesterase [EC:3.1.1.11] | (RefSeq) hypothetical protein	Pentose and glucuronate interconversions (ko00040)	--	--	Pectinesterase	Pectinesterase/pectinesterase inhibitor PPE8B OS=Prunus persica OX=3760 PE=2 SV=1	G	Carbohydrate transport and metabolism	hypothetical protein TEA_023608 [Camellia sinensis var. sinensis]	molecular function: catalytic activity (GO:0003824);; biological process: cellular process (GO:0009987)
maker-HiC_scaffold_12-snap-gene-171.66	maker-HiC_scaffold_12-snap-gene-171.66	2.89887	55	6.21352	113	5.48385	105	1.28929	25	2.27958	47	1.48912	29	0.00303511	-1.4453	down	[J]	Translation, ribosomal structure and biogenesis	Molecular Function: structural constituent of ribosome (GO:0003735);; Cellular Component: ribosome (GO:0005840);; Biological Process: translation (GO:0006412);;	K02881|5.2e-18|egu:105040137|K02881 large subunit ribosomal protein L18 | (RefSeq) 50S ribosomal protein L18, chloroplastic	Ribosome (ko03010)	--	--	Ribosomal L18 of archaea, bacteria, mitoch. and chloroplast	50S ribosomal protein L18, chloroplastic OS=Spinacia oleracea OX=3562 GN=RPL18 PE=1 SV=3	O	Posttranslational modification, protein turnover, chaperones	uncharacterized protein LOC114275576 [Camellia sinensis]	molecular function: structural molecule activity (GO:0005198);; cellular component: intracellular (GO:0005622);; cellular component: cellular anatomical entity (GO:0110165);; biological process: metabolic process (GO:0008152);; biological process: cellular process (GO:0009987)
maker-HiC_scaffold_12-snap-gene-1970.13	maker-HiC_scaffold_12-snap-gene-1970.13	16.4109	768	14.2385	640	17.9752	853	18.4815	885	28.4097	1455	109.145	5208	0.000915007	1.73163	up	[QV]	Secondary metabolites biosynthesis, transport and catabolism;; Defense mechanisms	Molecular Function: monooxygenase activity (GO:0004497);; Molecular Function: iron ion binding (GO:0005506);; Cellular Component: integral component of membrane (GO:0016021);; Molecular Function: oxidoreductase activity, acting on paired donors, with incorporation or reduction of molecular oxygen (GO:0016705);; Molecular Function: heme binding (GO:0020037);;	K00487|9.6e-239|qsu:111996133|K00487 trans-cinnamate 4-monooxygenase [EC:1.14.14.91] | (RefSeq) cytochrome P450 CYP73A100-like	Ubiquinone and other terpenoid-quinone biosynthesis (ko00130);; Phenylpropanoid biosynthesis (ko00940);; Flavonoid biosynthesis (ko00941);; Stilbenoid, diarylheptanoid and gingerol biosynthesis (ko00945)	[Q]	Secondary metabolites biosynthesis, transport and catabolism	Cytochrome P450	Cytochrome P450 CYP73A100 OS=Panax ginseng OX=4054 PE=2 SV=1	Q	Secondary metabolites biosynthesis, transport and catabolism	cinnamate-4-hydroxylase [Camellia sinensis]	molecular function: catalytic activity (GO:0003824);; biological process: metabolic process (GO:0008152);; molecular function: binding (GO:0005488);; cellular component: cellular anatomical entity (GO:0110165)
maker-HiC_scaffold_12-snap-gene-273.28	maker-HiC_scaffold_12-snap-gene-273.28	4.44211	175	7.3735	279	5.35533	214	5.12444	207	14.8302	639	18.2874	734	0.00656572	1.20798	up	--	--	--	K00993|1.3e-58|bna:106453259|K00993 ethanolaminephosphotransferase [EC:2.7.8.1] | (RefSeq) uncharacterized protein LOC106453259	Phosphonate and phosphinate metabolism (ko00440);; Glycerophospholipid metabolism (ko00564);; Ether lipid metabolism (ko00565)	--	--	Protein of unknown function (DUF1262)	--	S	Function unknown	uncharacterized protein LOC114320438 [Camellia sinensis]	--
maker-HiC_scaffold_12-snap-gene-274.2	maker-HiC_scaffold_12-snap-gene-274.2	10.7337	380	16.7372	569	14.7035	528	11.4193	414	41.756	1617	51.7115	1867	0.00300547	1.36996	up	--	--	--	K00993|6.0e-56|bna:106453259|K00993 ethanolaminephosphotransferase [EC:2.7.8.1] | (RefSeq) uncharacterized protein LOC106453259	Phosphonate and phosphinate metabolism (ko00440);; Glycerophospholipid metabolism (ko00564);; Ether lipid metabolism (ko00565)	--	--	Protein of unknown function (DUF1262)	--	S	Function unknown	uncharacterized protein LOC114320438 [Camellia sinensis]	--
maker-HiC_scaffold_12-snap-gene-289.3	maker-HiC_scaffold_12-snap-gene-289.3	85.7931	3261	97.5567	3563	94.4726	3644	176.421	6863	99.0012	4121	167.401	6494	0.00333843	0.756876	up	--	--	--	K13081|8.6e-137|qsu:112036510|K13081 leucoanthocyanidin reductase [EC:1.17.1.3] | (RefSeq) leucoanthocyanidin reductase-like	Flavonoid biosynthesis (ko00941)	--	--	NmrA-like family	Leucoanthocyanidin reductase OS=Desmodium uncinatum OX=225101 GN=LAR PE=1 SV=1	S	Function unknown	hypothetical protein TEA_024572 [Camellia sinensis var. sinensis]	--
maker-HiC_scaffold_12-snap-gene-36.47	maker-HiC_scaffold_12-snap-gene-36.47	2.73194	125	2.25021	99	2.101	98	11.2658	526	5.58983	279	3.10887	145	0.00101516	1.59727	up	--	--	Molecular Function: hydrolase activity, acting on ester bonds (GO:0016788);;	--	--	--	--	GDSL-like Lipase/Acylhydrolase	GDSL esterase/lipase At3g48460 OS=Arabidopsis thaliana OX=3702 GN=At3g48460 PE=2 SV=1	--	--	hypothetical protein HYC85_015446 [Camellia sinensis]	molecular function: catalytic activity (GO:0003824)
maker-HiC_scaffold_12-snap-gene-598.20	maker-HiC_scaffold_12-snap-gene-598.20	0.958929	59	0.747617	46	1.42725	90	1.84567	117	1.746	118	2.01734	127	0.00750019	0.920911	up	[QV]	Secondary metabolites biosynthesis, transport and catabolism;; Defense mechanisms	Molecular Function: iron ion binding (GO:0005506);; Cellular Component: integral component of membrane (GO:0016021);; Molecular Function: oxidoreductase activity, acting on paired donors, with incorporation or reduction of molecular oxygen (GO:0016705);; Molecular Function: heme binding (GO:0020037);;	K15639|2.4e-250|vvi:100245678|K15639 PHYB activation tagged suppressor 1 [EC:1.14.-.-] | (RefSeq) cytochrome P450 734A1	Brassinosteroid biosynthesis (ko00905)	[QI]	Secondary metabolites biosynthesis, transport and catabolism;; Lipid transport and metabolism	Cytochrome P450	Cytochrome P450 734A1 OS=Arabidopsis thaliana OX=3702 GN=CYP734A1 PE=2 SV=1	Q	Secondary metabolites biosynthesis, transport and catabolism	cytochrome P450 734A1-like [Camellia sinensis]	molecular function: binding (GO:0005488);; cellular component: cellular anatomical entity (GO:0110165);; molecular function: catalytic activity (GO:0003824);; biological process: metabolic process (GO:0008152)
maker-HiC_scaffold_12-snap-gene-682.19	maker-HiC_scaffold_12-snap-gene-682.19	3.12216	92	3.72753	106	2.94167	88	3.14168	95	7.85206	253	9.41489	282	0.00957153	1.11396	up	[X]	Mobilome: prophages, transposons	Biological Process: carbohydrate metabolic process (GO:0005975);; Molecular Function: chitin binding (GO:0008061);;	K01183|9.7e-120|oeu:111399636|K01183 chitinase [EC:3.2.1.14] | (RefSeq) chitotriosidase-1-like	Amino sugar and nucleotide sugar metabolism (ko00520)	[G]	Carbohydrate transport and metabolism	Glycosyl hydrolases family 18	Class V chitinase OS=Arabidopsis thaliana OX=3702 GN=ChiC PE=1 SV=1	G	Carbohydrate transport and metabolism	hypothetical protein HYC85_016155 [Camellia sinensis]	biological process: metabolic process (GO:0008152);; molecular function: binding (GO:0005488)
maker-HiC_scaffold_12-snap-gene-806.2	maker-HiC_scaffold_12-snap-gene-806.2	13.8405	309	4.43584	96	4.96154	113	9.21756	211	26.1954	640	122.587	2792	0.00824396	2.79512	up	--	--	Molecular Function: chitin binding (GO:0008061);; Biological Process: defense response to bacterium (GO:0042742);; Biological Process: defense response to fungus (GO:0050832);;	K20547|1.5e-13|pda:103723078|K20547 basic endochitinase B [EC:3.2.1.14] | (RefSeq) chitinase 3-like	Amino sugar and nucleotide sugar metabolism (ko00520);; MAPK signaling pathway - plant (ko04016)	[R]	General function prediction only	Barwin family	Pro-hevein OS=Hevea brasiliensis OX=3981 GN=HEV1 PE=1 SV=2	S	Function unknown	pathogenesis-related protein PR-4-like [Camellia sinensis]	molecular function: binding (GO:0005488);; biological process: interspecies interaction between organisms (GO:0044419);; biological process: response to stimulus (GO:0050896)
maker-HiC_scaffold_12-snap-gene-808.34	maker-HiC_scaffold_12-snap-gene-808.34	8.8514	266	8.47594	244	5.67689	173	40.9814	1257	13.066	429	7.73205	237	0.0066359	1.53275	up	--	--	--	--	--	[R]	General function prediction only	Protein of unknown function (DUF1685)	--	S	Function unknown	uncharacterized protein LOC114289969 [Camellia sinensis]	--
maker-HiC_scaffold_13-snap-gene-0.39	maker-HiC_scaffold_13-snap-gene-0.39	43.2101	2234	51.0529	2536	30.361	1593	104.476	5528	51.9782	2943	61.7859	3260	0.0099313	0.891841	up	[G]	Carbohydrate transport and metabolism	Biological Process: glucose metabolic process (GO:0006006);; Molecular Function: oxidoreductase activity, acting on the aldehyde or oxo group of donors, NAD or NADP as acceptor (GO:0016620);; Molecular Function: NADP binding (GO:0050661);; Molecular Function: NAD binding (GO:0051287);;	K05298|1.8e-196|nnu:104592682|K05298 glyceraldehyde-3-phosphate dehydrogenase (NADP+) (phosphorylating) [EC:1.2.1.13] | (RefSeq) glyceraldehyde-3-phosphate dehydrogenase A, chloroplastic	Carbon fixation in photosynthetic organisms (ko00710);; Carbon metabolism (ko01200)	[G]	Carbohydrate transport and metabolism	Glyceraldehyde 3-phosphate dehydrogenase, C-terminal domain	Glyceraldehyde-3-phosphate dehydrogenase A, chloroplastic (Fragment) OS=Nicotiana tabacum OX=4097 GN=GAPA PE=2 SV=1	G	Carbohydrate transport and metabolism	glyceraldehyde-3-phosphate dehydrogenase A, chloroplastic [Camellia sinensis]	biological process: metabolic process (GO:0008152);; molecular function: catalytic activity (GO:0003824);; molecular function: binding (GO:0005488)
maker-HiC_scaffold_13-snap-gene-1256.22	maker-HiC_scaffold_13-snap-gene-1256.22	65.4359	2523	54.4293	2017	47.7451	1868	186.733	7369	116.864	4934	57.6456	2269	0.00268038	1.21228	up	--	--	Cellular Component: extracellular region (GO:0005576);; Cellular Component: cell wall (GO:0005618);; Biological Process: plant-type cell wall organization (GO:0009664);; Cellular Component: membrane (GO:0016020);;	K20628|1.8e-102|fve:101304710|K20628 expansin | (RefSeq) expansin-A10	--	--	--	Expansin C-terminal domain	Expansin-A6 OS=Arabidopsis thaliana OX=3702 GN=EXPA6 PE=2 SV=2	S	Function unknown	expansin-A6 [Herrania umbratica]	cellular component: cellular anatomical entity (GO:0110165);; biological process: cellular process (GO:0009987)
maker-HiC_scaffold_13-snap-gene-1262.30	maker-HiC_scaffold_13-snap-gene-1262.30	33.9869	1305	29.3183	1082	26.7091	1041	91.1487	3581	60.0144	2523	33.1522	1299	0.00218579	1.13599	up	--	--	Cellular Component: extracellular region (GO:0005576);; Cellular Component: cell wall (GO:0005618);; Biological Process: plant-type cell wall organization (GO:0009664);; Cellular Component: membrane (GO:0016020);;	K20628|1.8e-102|fve:101304710|K20628 expansin | (RefSeq) expansin-A10	--	--	--	Expansin C-terminal domain	Expansin-A6 OS=Arabidopsis thaliana OX=3702 GN=EXPA6 PE=2 SV=2	S	Function unknown	expansin-A6 [Herrania umbratica]	cellular component: cellular anatomical entity (GO:0110165);; biological process: cellular process (GO:0009987)
maker-HiC_scaffold_13-snap-gene-1328.23	maker-HiC_scaffold_13-snap-gene-1328.23	9.00352	243	5.51714	143	4.7648	131	14.4243	398	13.1493	388	16.9505	466	4.64728e-05	1.28051	up	--	--	--	--	--	--	--	PAR1 protein	--	S	Function unknown	uncharacterized protein LOC114320548 [Camellia sinensis]	--
maker-HiC_scaffold_13-snap-gene-144.28	maker-HiC_scaffold_13-snap-gene-144.28	17.3869	644	16.7983	598	11.7701	442	90.667	3434	27.9932	1135	13.924	526	0.00425775	1.64039	up	--	--	Molecular Function: peroxidase activity (GO:0004601);; Cellular Component: extracellular region (GO:0005576);; Biological Process: response to oxidative stress (GO:0006979);; Molecular Function: heme binding (GO:0020037);; Biological Process: hydrogen peroxide catabolic process (GO:0042744);; Molecular Function: metal ion binding (GO:0046872);;	K00430|2.5e-90|jre:108979079|K00430 peroxidase [EC:1.11.1.7] | (RefSeq) peroxidase 5-like	Phenylpropanoid biosynthesis (ko00940)	--	--	Peroxidase	Peroxidase 5 OS=Vitis vinifera OX=29760 GN=GSVIVT00037159001 PE=1 SV=2	Q	Secondary metabolites biosynthesis, transport and catabolism	hypothetical protein HYC85_021248 [Camellia sinensis]	molecular function: catalytic activity (GO:0003824);; molecular function: antioxidant activity (GO:0016209);; biological process: metabolic process (GO:0008152);; biological process: cellular process (GO:0009987);; biological process: response to stimulus (GO:0050896);; biological process: detoxification (GO:0098754);; cellular component: cellular anatomical entity (GO:0110165);; molecular functi…
maker-HiC_scaffold_13-snap-gene-1494.27	maker-HiC_scaffold_13-snap-gene-1494.27	3.50269	104	3.31139	95	3.73697	113	8.27372	252	12.7945	416	3.20517	98	0.0076038	1.30341	up	[R]	General function prediction only	Molecular Function: acid phosphatase activity (GO:0003993);;	K20728|1.7e-41|thj:104814965|K20728 vegetative storage protein 2 | (RefSeq) vegetative storage protein 2-like	MAPK signaling pathway - plant (ko04016)	--	--	HAD superfamily, subfamily IIIB (Acid phosphatase)	Acid phosphatase 1 OS=Solanum lycopersicum OX=4081 GN=APS1 PE=2 SV=1	S	Function unknown	acid phosphatase 1-like isoform X1 [Camellia sinensis]	molecular function: catalytic activity (GO:0003824);; biological process: metabolic process (GO:0008152);; biological process: cellular process (GO:0009987)
maker-HiC_scaffold_13-snap-gene-1702.6	maker-HiC_scaffold_13-snap-gene-1702.6	4.61177	202	4.39135	185	5.62552	250	5.11801	230	63.4434	2570	80.3542	3042	0.00044012	3.17335	up	--	--	Molecular Function: hydrolase activity, hydrolyzing O-glycosyl compounds (GO:0004553);; Biological Process: carbohydrate metabolic process (GO:0005975);;	K19891|5.6e-60|csat:104789925|K19891 glucan endo-1,3-beta-glucosidase 1/2/3 [EC:3.2.1.39] | (RefSeq) glucan endo-1,3-beta-glucosidase 3-like	Starch and sucrose metabolism (ko00500)	--	--	Glycosyl hydrolases family 17	Glucan endo-1,3-beta-glucosidase, basic isoform OS=Prunus persica OX=3760 GN=GNS1 PE=3 SV=1	G	Carbohydrate transport and metabolism	glucan endo-1,3-beta-glucosidase, basic isoform-like [Camellia sinensis]	molecular function: catalytic activity (GO:0003824);; biological process: metabolic process (GO:0008152)
maker-HiC_scaffold_13-snap-gene-1714.18	maker-HiC_scaffold_13-snap-gene-1714.18	1.48064	107	2.10637	147	2.27921	167	1.78599	132	15.5795	1232	22.5814	1664	1.07231e-05	2.81692	up	--	--	Molecular Function: hydrolase activity, hydrolyzing O-glycosyl compounds (GO:0004553);; Biological Process: carbohydrate metabolic process (GO:0005975);;	K19891|4.3e-61|csat:104789925|K19891 glucan endo-1,3-beta-glucosidase 1/2/3 [EC:3.2.1.39] | (RefSeq) glucan endo-1,3-beta-glucosidase 3-like	Starch and sucrose metabolism (ko00500)	--	--	Glycosyl hydrolases family 17	Glucan endo-1,3-beta-glucosidase OS=Glycine max OX=3847 PE=1 SV=1	G	Carbohydrate transport and metabolism	beta-1,3-glucanase 3, partial [Prunus dulcis]	molecular function: catalytic activity (GO:0003824);; biological process: metabolic process (GO:0008152)
maker-HiC_scaffold_13-snap-gene-1768.21	maker-HiC_scaffold_13-snap-gene-1768.21	49.0655	1295	39.79	1009	70.6256	1892	75.3726	2036	1048.55	30302	567.906	15298	0.000155128	3.48967	up	[G]	Carbohydrate transport and metabolism	Molecular Function: polygalacturonase activity (GO:0004650);; Cellular Component: extracellular region (GO:0005576);; Biological Process: carbohydrate metabolic process (GO:0005975);; Cellular Component: integral component of membrane (GO:0016021);; Biological Process: cell wall organization (GO:0071555);;	K01184|9.4e-82|dzi:111311521|K01184 polygalacturonase [EC:3.2.1.15] | (RefSeq) polygalacturonase-like	Pentose and glucuronate interconversions (ko00040)	--	--	Glycosyl hydrolases family 28	Polygalacturonase OS=Actinidia deliciosa OX=3627 PE=2 SV=1	G	Carbohydrate transport and metabolism	polygalacturonase-like [Camellia sinensis]	molecular function: catalytic activity (GO:0003824);; cellular component: cellular anatomical entity (GO:0110165);; biological process: metabolic process (GO:0008152);; biological process: cellular process (GO:0009987)
maker-HiC_scaffold_13-snap-gene-1838.2	maker-HiC_scaffold_13-snap-gene-1838.2	2.3967	132	0.957686	51	1.85679	104	2.86951	161	3.91377	235	12.4166	694	0.000472471	1.93321	up	--	--	Molecular Function: DNA binding (GO:0003677);; Cellular Component: nucleus (GO:0005634);; Biological Process: regulation of transcription, DNA-templated (GO:0006355);;	K00521|1.1e-36|cmos:111447866|K00521 ferric-chelate reductase [EC:1.16.1.7] | (RefSeq) ferric reduction oxidase 7, chloroplastic-like	--	--	--	No apical meristem (NAM) protein	NAC domain-containing protein 87 OS=Arabidopsis thaliana OX=3702 GN=NAC087 PE=2 SV=1	K	Transcription	NAC domain-containing protein 45-like [Camellia sinensis]	molecular function: binding (GO:0005488);; cellular component: intracellular (GO:0005622);; cellular component: cellular anatomical entity (GO:0110165);; biological process: biological regulation (GO:0065007)
maker-HiC_scaffold_13-snap-gene-334.17	maker-HiC_scaffold_13-snap-gene-334.17	0.99711	34	0.910062	30	0.40129	14	0.838907	29	1.59413	59	7.18065	246	0.00846047	2.05566	up	--	--	Molecular Function: transferase activity, transferring acyl groups other than amino-acyl groups (GO:0016747);;	K19747|7.8e-57|jcu:105635561|K19747 BAHD acyltransferase [EC:2.3.1.-] | (RefSeq) BAHD acyltransferase DCR	--	--	--	Transferase family	Uncharacterized acetyltransferase At3g50280 OS=Arabidopsis thaliana OX=3702 GN=At3g50280 PE=3 SV=1	G	Carbohydrate transport and metabolism	uncharacterized acetyltransferase At3g50280-like [Camellia sinensis]	molecular function: catalytic activity (GO:0003824)
maker-HiC_scaffold_13-snap-gene-86.8	maker-HiC_scaffold_13-snap-gene-86.8	0.550973	16	0.885813	24	0.358194	10	1.3175	38	1.3537	41	3.25503	92	0.00658878	1.74268	up	--	--	--	--	--	--	--	--	--	L	Replication, recombination and repair	putative F-box protein At1g67623 [Camellia sinensis]	--
maker-HiC_scaffold_13-snap-gene-971.20	maker-HiC_scaffold_13-snap-gene-971.20	0.672293	25	0.577413	21	1.02082	38	0.611486	23	3.79966	151	18.8	695	8.8032e-05	3.3632	up	--	--	Cellular Component: cellular_component (GO:0005575);; Cellular Component: intracellular (GO:0005622);; Cellular Component: obsolete cell (GO:0005623);; Cellular Component: cytoplasm (GO:0005737);; Cellular Component: cytosol (GO:0005829);; Cellular Component: obsolete intracellular part (GO:0044424);; Cellular Component: obsolete cytoplasmic part (GO:0044444);; Cellular Component: obsolete cell p…	--	--	--	--	Late embryogenesis abundant protein	Late embryogenesis abundant protein ECP63 OS=Arabidopsis thaliana OX=3702 GN=ECP63 PE=2 SV=1	S	Function unknown	late embryogenesis abundant protein ECP63-like isoform X3 [Camellia sinensis]	cellular component: intracellular (GO:0005622);; cellular component: cellular anatomical entity (GO:0110165)
maker-HiC_scaffold_14-snap-gene-1175.22	maker-HiC_scaffold_14-snap-gene-1175.22	57.093	4124	65.8791	4572	48.3764	3546	102.576	7583	101.055	7992	62.6583	4619	0.00987316	0.722664	up	[H]	Coenzyme transport and metabolism	Molecular Function: methyltransferase activity (GO:0008168);; Cellular Component: integral component of membrane (GO:0016021);; Biological Process: methylation (GO:0032259);;	K23872|5.5e-142|smo:SELMODRAFT_168608|K23872 putative homogalacturonan methyltransferase [EC:2.1.1.-] | (RefSeq) hypothetical protein	--	--	--	Putative S-adenosyl-L-methionine-dependent methyltransferase	Probable methyltransferase PMT21 OS=Arabidopsis thaliana OX=3702 GN=ERD3 PE=2 SV=1	S	Function unknown	probable methyltransferase PMT21 isoform X1 [Camellia sinensis]	molecular function: catalytic activity (GO:0003824);; cellular component: cellular anatomical entity (GO:0110165);; biological process: metabolic process (GO:0008152)
maker-HiC_scaffold_14-snap-gene-1269.24	maker-HiC_scaffold_14-snap-gene-1269.24	3.40983	53	3.45956	52	4.43083	70	5.80337	93	17.1788	293	56.6439	898	7.87094e-06	2.86124	up	--	--	--	--	--	--	--	--	--	--	--	uncharacterized protein LOC114300325 [Camellia sinensis]	--
maker-HiC_scaffold_14-snap-gene-309.2	maker-HiC_scaffold_14-snap-gene-309.2	12.0982	434	13.5363	467	11.3856	415	7.56418	278	3.39358	134	6.40173	235	0.00325764	-1.00754	down	[Q]	Secondary metabolites biosynthesis, transport and catabolism	--	--	--	--	--	alpha/beta hydrolase fold	Strigolactone esterase RMS3 OS=Pisum sativum OX=3888 GN=RMS3 PE=1 SV=1	S	Function unknown	probable esterase KAI2 [Camellia sinensis]	--
maker-HiC_scaffold_14-snap-gene-635.68	maker-HiC_scaffold_14-snap-gene-635.68	1.87075	140	1.07638	82	0.987052	78	2.06192	168	2.54802	218	3.93253	316	0.00122404	1.22212	up	[T]	Signal transduction mechanisms	Molecular Function: solute:proton antiporter activity (GO:0015299);; Cellular Component: integral component of membrane (GO:0016021);;	--	--	[P]	Inorganic ion transport and metabolism	Sodium/hydrogen exchanger family	Cation/H(+) antiporter 18 OS=Arabidopsis thaliana OX=3702 GN=CHX18 PE=2 SV=1	P	Inorganic ion transport and metabolism	cation/H(+) antiporter 18-like [Camellia sinensis]	molecular function: transporter activity (GO:0005215);; biological process: cellular process (GO:0009987);; biological process: localization (GO:0051179);; cellular component: cellular anatomical entity (GO:0110165)
maker-HiC_scaffold_14-snap-gene-789.4	maker-HiC_scaffold_14-snap-gene-789.4	23.7422	565	9.85735	226	20.657	499	6.08118	148	8.15981	213	11.0151	268	0.00583115	-1.01598	down	[F]	Nucleotide transport and metabolism	Molecular Function: adenine phosphoribosyltransferase activity (GO:0003999);; Cellular Component: cytoplasm (GO:0005737);; Biological Process: adenine salvage (GO:0006168);; Biological Process: nucleoside metabolic process (GO:0009116);;	K00759|2.4e-93|vvi:100264315|K00759 adenine phosphoribosyltransferase [EC:2.4.2.7] | (RefSeq) adenine phosphoribosyltransferase 3	Purine metabolism (ko00230)	[F]	Nucleotide transport and metabolism	Phosphoribosyl transferase domain	Adenine phosphoribosyltransferase 3 OS=Arabidopsis thaliana OX=3702 GN=APT3 PE=1 SV=1	F	Nucleotide transport and metabolism	adenine phosphoribosyltransferase 3-like isoform X1 [Camellia sinensis]	molecular function: catalytic activity (GO:0003824);; cellular component: cellular anatomical entity (GO:0110165);; biological process: metabolic process (GO:0008152);; biological process: cellular process (GO:0009987)
maker-HiC_scaffold_14-snap-gene-850.1	maker-HiC_scaffold_14-snap-gene-850.1	0.844345	47	0.560389	30	0.785742	44	1.77731	101	2.58574	156	3.23545	182	5.79442e-07	1.86496	up	--	--	Molecular Function: DNA binding (GO:0003677);; Molecular Function: DNA-binding transcription factor activity (GO:0003700);; Cellular Component: nucleus (GO:0005634);;	K09286|2.1e-67|nnu:104610488|K09286 EREBP-like factor | (RefSeq) ethylene-responsive transcription factor ERF105-like	--	--	--	AP2 domain	Ethylene-responsive transcription factor 5 OS=Nicotiana tabacum OX=4097 GN=ERF5 PE=2 SV=1	K	Transcription	ethylene-responsive transcription factor 5-like [Camellia sinensis]	molecular function: binding (GO:0005488);; molecular function: transcription regulator activity (GO:0140110);; cellular component: intracellular (GO:0005622);; cellular component: cellular anatomical entity (GO:0110165)
maker-HiC_scaffold_14-snap-gene-950.18	maker-HiC_scaffold_14-snap-gene-950.18	113.609	3825	101.173	3273	105.002	3588	158.362	5457	188.145	6936	132.656	4559	0.000920254	0.672673	up	[GR]	Carbohydrate transport and metabolism;; General function prediction only	Molecular Function: hydrolase activity (GO:0016787);;	K20884|3.4e-13|obr:102717488|K20884 riboflavin kinase / FMN hydrolase [EC:2.7.1.26 3.1.3.102] | (RefSeq) bifunctional riboflavin kinase/FMN phosphatase-like	Riboflavin metabolism (ko00740)	[R]	General function prediction only	Haloacid dehalogenase-like hydrolase	Haloacid dehalogenase-like hydrolase domain-containing protein Sgpp OS=Arabidopsis thaliana OX=3702 GN=SGPP PE=1 SV=2	S	Function unknown	haloacid dehalogenase-like hydrolase domain-containing protein Sgpp isoform X2 [Camellia sinensis]	molecular function: catalytic activity (GO:0003824)
maker-HiC_scaffold_15-snap-gene-1030.1	maker-HiC_scaffold_15-snap-gene-1030.1	5.12429	117	5.63978	124	5.43017	126	5.45931	127	11.3297	282	21.2749	494	0.00457915	1.28149	up	--	--	Cellular Component: integral component of membrane (GO:0016021);;	--	--	--	--	PLAC8 family	Protein PLANT CADMIUM RESISTANCE 2 OS=Arabidopsis thaliana OX=3702 GN=PCR2 PE=1 SV=1	S	Function unknown	protein PLANT CADMIUM RESISTANCE 2-like [Camellia sinensis]	cellular component: cellular anatomical entity (GO:0110165)
maker-HiC_scaffold_15-snap-gene-1407.16	maker-HiC_scaffold_15-snap-gene-1407.16	3.71434	247	5.06577	323	3.85197	260	7.57025	514	9.20348	669	16.7316	1133	1.01393e-05	1.46454	up	--	--	Molecular Function: UDP-glycosyltransferase activity (GO:0008194);;	K23260|6.7e-68|cmo:103495252|K23260 scopoletin glucosyltransferase [EC:2.4.1.128] | (RefSeq) scopoletin glucosyltransferase-like	Phenylpropanoid biosynthesis (ko00940)	[GC]	Carbohydrate transport and metabolism;; Energy production and conversion	UDP-glucoronosyl and UDP-glucosyl transferase	UDP-glycosyltransferase 92A1 OS=Arabidopsis thaliana OX=3702 GN=UGT92A1 PE=2 SV=1	--	--	UDP-glycosyltransferase 92A1-like [Camellia sinensis]	molecular function: catalytic activity (GO:0003824)
maker-HiC_scaffold_15-snap-gene-1409.18	maker-HiC_scaffold_15-snap-gene-1409.18	0.737933	51	0.398926	26	0.72478	50	1.55133	108	1.6106	120	1.83191	127	5.00917e-05	1.50531	up	--	--	Molecular Function: UDP-glycosyltransferase activity (GO:0008194);;	K13496|1.7e-66|atr:18422858|K13496 UDP-glucosyltransferase 73C [EC:2.4.1.-] | (RefSeq) scopoletin glucosyltransferase	Zeatin biosynthesis (ko00908)	[GC]	Carbohydrate transport and metabolism;; Energy production and conversion	UDP-glucoronosyl and UDP-glucosyl transferase	UDP-glycosyltransferase 92A1 OS=Arabidopsis thaliana OX=3702 GN=UGT92A1 PE=2 SV=1	--	--	UDP-glycosyltransferase 92A1-like [Camellia sinensis]	molecular function: catalytic activity (GO:0003824)
maker-HiC_scaffold_15-snap-gene-149.21	maker-HiC_scaffold_15-snap-gene-149.21	1.86342	91	2.71812	127	2.51335	124	5.20059	258	6.17051	328	14.5	717	3.47276e-06	1.91915	up	--	--	--	--	--	--	--	Protein of unknown function (DUF1442)	--	S	Function unknown	uncharacterized protein LOC114310934 [Camellia sinensis]	--
maker-HiC_scaffold_15-snap-gene-15.25	maker-HiC_scaffold_15-snap-gene-15.25	5.03924	258	5.81973	286	4.29379	223	9.60091	502	8.06807	451	27.3667	1426	0.000248042	1.61758	up	[E]	Amino acid transport and metabolism	Molecular Function: lyase activity (GO:0016829);; Biological Process: transsulfuration (GO:0019346);; Molecular Function: pyridoxal phosphate binding (GO:0030170);;	K01761|4.8e-207|ghi:107947156|K01761 methionine-gamma-lyase [EC:4.4.1.11] | (RefSeq) methionine gamma-lyase-like	Cysteine and methionine metabolism (ko00270);; Selenocompound metabolism (ko00450)	[E]	Amino acid transport and metabolism	Cys/Met metabolism PLP-dependent enzyme	Methionine gamma-lyase OS=Arabidopsis thaliana OX=3702 GN=MGL PE=1 SV=1	E	Amino acid transport and metabolism	methionine gamma-lyase-like [Camellia sinensis]	molecular function: catalytic activity (GO:0003824);; biological process: metabolic process (GO:0008152);; biological process: cellular process (GO:0009987);; molecular function: binding (GO:0005488)
maker-HiC_scaffold_15-snap-gene-200.29	maker-HiC_scaffold_15-snap-gene-200.29	1.87422	109	2.51901	141	3.58643	212	0.600992	36	1.26376	81	0.934242	56	0.000654856	-1.41178	down	--	--	--	--	--	--	--	Protein of unknown function, DUF547	--	S	Function unknown	hypothetical protein HYC85_004622 [Camellia sinensis]	--
maker-HiC_scaffold_15-snap-gene-32.7	maker-HiC_scaffold_15-snap-gene-32.7	2.48683	136	2.58067	135	2.65418	147	3.9164	218	4.10099	245	31.7987	1765	0.000339935	2.39823	up	[IQ]	Lipid transport and metabolism;; Secondary metabolites biosynthesis, transport and catabolism	Biological Process: fatty acid biosynthetic process (GO:0006633);; Molecular Function: transferase activity, transferring acyl groups other than amino-acyl groups (GO:0016747);;	K09458|9.8e-222|dzi:111290424|K09458 3-oxoacyl-[acyl-carrier-protein] synthase II [EC:2.3.1.179] | (RefSeq) 3-oxoacyl-[acyl-carrier-protein] synthase I, chloroplastic-like	Fatty acid biosynthesis (ko00061);; Biotin metabolism (ko00780);; Fatty acid metabolism (ko01212)	[IQ]	Lipid transport and metabolism;; Secondary metabolites biosynthesis, transport and catabolism	Beta-ketoacyl synthase, N-terminal domain	3-oxoacyl-[acyl-carrier-protein] synthase I, chloroplastic OS=Arabidopsis thaliana OX=3702 GN=KAS1 PE=1 SV=2	--	--	hypothetical protein HYC85_022783 [Camellia sinensis]	biological process: metabolic process (GO:0008152);; biological process: cellular process (GO:0009987);; molecular function: catalytic activity (GO:0003824)
maker-HiC_scaffold_15-snap-gene-38.10	maker-HiC_scaffold_15-snap-gene-38.10	0.628487	18	0.876781	23	1.01499	29	1.38874	39	2.51853	76	4.07547	114	0.0014778	1.70483	up	--	--	--	--	--	--	--	--	--	L	Replication, recombination and repair	putative F-box protein At1g67623 [Camellia sinensis]	--
maker-HiC_scaffold_15-snap-gene-604.23	maker-HiC_scaffold_15-snap-gene-604.23	1.61064	81	2.09685	101	1.38669	71	1.12196	58	3.36952	184	16.4683	837	0.0052804	2.05207	up	--	--	--	--	--	--	--	ACT domain	ACT domain-containing protein ACR2 OS=Arabidopsis thaliana OX=3702 GN=ACR2 PE=4 SV=1	S	Function unknown	ACT domain-containing protein ACR2 [Camellia sinensis]	--
maker-HiC_scaffold_15-snap-gene-618.4	maker-HiC_scaffold_15-snap-gene-618.4	1.27371	64	1.13526	55	0.76343	39	0.887029	46	3.03957	166	14.9365	760	0.000789009	2.58307	up	--	--	--	--	--	--	--	ACT domain	ACT domain-containing protein ACR2 OS=Arabidopsis thaliana OX=3702 GN=ACR2 PE=4 SV=1	S	Function unknown	ACT domain-containing protein ACR2 [Camellia sinensis]	--
maker-HiC_scaffold_15-snap-gene-77.10	maker-HiC_scaffold_15-snap-gene-77.10	2.59874	149	3.09513	170	3.01859	175	5.20047	304	22.2434	1391	9.14762	534	6.2023e-06	2.1478	up	[G]	Carbohydrate transport and metabolism	Molecular Function: cellulase activity (GO:0008810);; Biological Process: cellulose catabolic process (GO:0030245);;	K01179|4.6e-198|boe:106304204|K01179 endoglucanase [EC:3.2.1.4] | (RefSeq) endoglucanase 20-like	Starch and sucrose metabolism (ko00500)	--	--	Glycosyl hydrolase family 9	Endoglucanase OS=Phaseolus vulgaris OX=3885 PE=2 SV=2	G	Carbohydrate transport and metabolism	endoglucanase-like isoform X1 [Camellia sinensis]	molecular function: catalytic activity (GO:0003824);; biological process: metabolic process (GO:0008152);; biological process: cellular process (GO:0009987)
maker-HiC_scaffold_15-snap-gene-81.35	maker-HiC_scaffold_15-snap-gene-81.35	2.84374	100	4.43434	149	4.89155	174	5.89553	211	6.61879	253	7.06795	252	0.00850524	0.766258	up	[G]	Carbohydrate transport and metabolism	Molecular Function: zinc ion binding (GO:0008270);; Molecular Function: oxidoreductase activity (GO:0016491);;	K23232|5.0e-156|nsy:104232065|K23232 8-hydroxygeraniol dehydrogenase [EC:1.1.1.324] | (RefSeq) 8-hydroxygeraniol dehydrogenase-like	Monoterpenoid biosynthesis (ko00902)	[Q]	Secondary metabolites biosynthesis, transport and catabolism	Alcohol dehydrogenase GroES-like domain	Probable mannitol dehydrogenase OS=Fragaria ananassa OX=3747 GN=CAD PE=2 SV=1	Q	Secondary metabolites biosynthesis, transport and catabolism	hypothetical protein HYC85_022827 [Camellia sinensis]	molecular function: binding (GO:0005488);; molecular function: catalytic activity (GO:0003824)
maker-HiC_scaffold_15-snap-gene-84.25	maker-HiC_scaffold_15-snap-gene-84.25	9.33967	534	7.44223	409	8.78221	509	14.4248	843	70.3691	4400	33.8312	1972	7.29964e-07	2.29218	up	[G]	Carbohydrate transport and metabolism	Molecular Function: cellulase activity (GO:0008810);; Biological Process: cellulose catabolic process (GO:0030245);;	K01179|8.6e-197|boe:106304204|K01179 endoglucanase [EC:3.2.1.4] | (RefSeq) endoglucanase 20-like	Starch and sucrose metabolism (ko00500)	--	--	Glycosyl hydrolase family 9	Endoglucanase OS=Phaseolus vulgaris OX=3885 PE=2 SV=2	G	Carbohydrate transport and metabolism	endoglucanase-like isoform X1 [Camellia sinensis]	molecular function: catalytic activity (GO:0003824);; biological process: metabolic process (GO:0008152);; biological process: cellular process (GO:0009987)
maker-HiC_scaffold_15-snap-gene-889.33	maker-HiC_scaffold_15-snap-gene-889.33	24.7364	854	21.6822	719	29.4442	1031	35.2966	1247	42.4243	1603	31.76	1119	0.00236256	0.624275	up	--	--	Cellular Component: integral component of membrane (GO:0016021);;	K19892|4.0e-17|nnu:104597635|K19892 glucan endo-1,3-beta-glucosidase 4 [EC:3.2.1.39] | (RefSeq) glucan endo-1,3-beta-glucosidase 4-like	Starch and sucrose metabolism (ko00500)	--	--	X8 domain	PLASMODESMATA CALLOSE-BINDING PROTEIN 3 OS=Arabidopsis thaliana OX=3702 GN=PDCB3 PE=1 SV=1	S	Function unknown	PLASMODESMATA CALLOSE-BINDING PROTEIN 3-like [Camellia sinensis]	cellular component: cellular anatomical entity (GO:0110165)
maker-HiC_scaffold_2-snap-gene-1319.31	maker-HiC_scaffold_2-snap-gene-1319.31	0.486072	17	1.02556	34	0.658753	23	7.02057	243	2.93603	109	1.00171	35	0.000700474	2.41572	up	[G]	Carbohydrate transport and metabolism	Molecular Function: polygalacturonase activity (GO:0004650);; Cellular Component: extracellular region (GO:0005576);; Biological Process: carbohydrate metabolic process (GO:0005975);; Biological Process: cell wall organization (GO:0071555);;	K01213|5.3e-146|pxb:103955042|K01213 galacturan 1,4-alpha-galacturonidase [EC:3.2.1.67] | (RefSeq) exopolygalacturonase-like	Pentose and glucuronate interconversions (ko00040)	--	--	Glycosyl hydrolases family 28	Exopolygalacturonase (Fragment) OS=Oenothera organensis OX=3945 PE=2 SV=1	G	Carbohydrate transport and metabolism	hypothetical protein HYC85_011363 [Camellia sinensis]	molecular function: catalytic activity (GO:0003824);; cellular component: cellular anatomical entity (GO:0110165);; biological process: metabolic process (GO:0008152);; biological process: cellular process (GO:0009987)
maker-HiC_scaffold_2-snap-gene-1488.0	maker-HiC_scaffold_2-snap-gene-1488.0	17.4493	650	11.5332	413	9.56318	362	29.5437	1125	66.3584	2704	12.8938	490	0.0021756	1.58667	up	[Q]	Secondary metabolites biosynthesis, transport and catabolism	Molecular Function: metal ion binding (GO:0046872);; Molecular Function: C-19 gibberellin 2-beta-dioxygenase activity (GO:0052634);;	K04125|5.3e-155|pop:7459116|K04125 gibberellin 2beta-dioxygenase [EC:1.14.11.13] | (RefSeq) gibberellin 2-beta-dioxygenase 1	Diterpenoid biosynthesis (ko00904)	[QR]	Secondary metabolites biosynthesis, transport and catabolism;; General function prediction only	2OG-Fe(II) oxygenase superfamily	Gibberellin 2-beta-dioxygenase 1 OS=Pisum sativum OX=3888 GN=GA2OX1 PE=1 SV=1	Q	Secondary metabolites biosynthesis, transport and catabolism	gibberellin 2-beta-dioxygenase 1-like [Camellia sinensis]	molecular function: binding (GO:0005488);; molecular function: catalytic activity (GO:0003824);; biological process: metabolic process (GO:0008152)
maker-HiC_scaffold_2-snap-gene-1695.25	maker-HiC_scaffold_2-snap-gene-1695.25	1.07791	27	0.343724	9	0.838968	22	8.23557	211	1.46611	41	0.8495	22	0.00710086	2.33306	up	--	--	Cellular Component: integral component of membrane (GO:0016021);;	--	--	--	--	--	--	--	--	hypothetical protein HYC85_011676 [Camellia sinensis]	cellular component: cellular anatomical entity (GO:0110165)
maker-HiC_scaffold_2-snap-gene-1787.26	maker-HiC_scaffold_2-snap-gene-1787.26	5.75854	234	2.92094	114	4.77903	197	8.79415	365	6.05714	269	101.652	4203	0.00735908	3.1483	up	--	--	Molecular Function: hydrolase activity, hydrolyzing O-glycosyl compounds (GO:0004553);; Biological Process: carbohydrate metabolic process (GO:0005975);;	K19891|7.3e-94|lang:109349744|K19891 glucan endo-1,3-beta-glucosidase 1/2/3 [EC:3.2.1.39] | (RefSeq) glucan endo-1,3-beta-glucosidase 3-like	Starch and sucrose metabolism (ko00500)	--	--	Glycosyl hydrolases family 17	Glucan endo-1,3-beta-glucosidase 12 OS=Arabidopsis thaliana OX=3702 GN=At4g29360 PE=2 SV=1	G	Carbohydrate transport and metabolism	glucan endo-1,3-beta-glucosidase 12-like [Camellia sinensis]	molecular function: catalytic activity (GO:0003824);; biological process: metabolic process (GO:0008152)
maker-HiC_scaffold_2-snap-gene-1847.13	maker-HiC_scaffold_2-snap-gene-1847.13	11.384	352	12.0677	358	10.5379	330	19.1833	606	17.8257	603	31.0162	977	5.58951e-05	1.06961	up	[P]	Inorganic ion transport and metabolism	Cellular Component: integral component of membrane (GO:0016021);; Molecular Function: metal ion transmembrane transporter activity (GO:0046873);;	K14709|1.3e-132|spen:107024055|K14709 solute carrier family 39 (zinc transporter), member 1/2/3 | (RefSeq) zinc transporter 11	--	[P]	Inorganic ion transport and metabolism	ZIP Zinc transporter	Zinc transporter 11 OS=Arabidopsis thaliana OX=3702 GN=ZIP11 PE=2 SV=1	P	Inorganic ion transport and metabolism	zinc transporter 11 [Camellia sinensis]	cellular component: cellular anatomical entity (GO:0110165);; molecular function: transporter activity (GO:0005215);; biological process: cellular process (GO:0009987);; biological process: localization (GO:0051179)
maker-HiC_scaffold_2-snap-gene-1848.47	maker-HiC_scaffold_2-snap-gene-1848.47	38.4179	1183	29.9104	885	40.115	1254	55.1921	1740	50.1021	1690	78.3852	2464	0.000105478	0.84324	up	[P]	Inorganic ion transport and metabolism	Cellular Component: integral component of membrane (GO:0016021);; Molecular Function: metal ion transmembrane transporter activity (GO:0046873);;	K14709|2.9e-132|spen:107024055|K14709 solute carrier family 39 (zinc transporter), member 1/2/3 | (RefSeq) zinc transporter 11	--	[P]	Inorganic ion transport and metabolism	ZIP Zinc transporter	Zinc transporter 11 OS=Arabidopsis thaliana OX=3702 GN=ZIP11 PE=2 SV=1	P	Inorganic ion transport and metabolism	zinc transporter 11 [Camellia sinensis]	cellular component: cellular anatomical entity (GO:0110165);; molecular function: transporter activity (GO:0005215);; biological process: cellular process (GO:0009987);; biological process: localization (GO:0051179)
maker-HiC_scaffold_2-snap-gene-499.46	maker-HiC_scaffold_2-snap-gene-499.46	4.68591	165	5.33748	181	4.29444	154	5.84763	211	8.84722	341	9.3598	336	0.00372245	0.816589	up	[R]	General function prediction only	Molecular Function: protein binding (GO:0005515);; Biological Process: regulation of carbohydrate metabolic process (GO:0006109);; Biological Process: response to stress (GO:0006950);; Biological Process: organelle organization (GO:0006996);; Biological Process: cell communication (GO:0007154);; Biological Process: biological_process (GO:0008150);; Biological Process: cellular response to starvat…	K14152|2.9e-67|cpep:111783531|K14152 phosphoribosyl-ATP pyrophosphohydrolase / phosphoribosyl-AMP cyclohydrolase / histidinol dehydrogenase [EC:3.6.1.31 3.5.4.19 1.1.1.23] | (RefSeq) uncharacterized protein LOC111783531	Histidine metabolism (ko00340);; Biosynthesis of amino acids (ko01230)	--	--	Tetratricopeptide repeat	Protein SULFUR DEFICIENCY-INDUCED 2 OS=Arabidopsis thaliana OX=3702 GN=At1g04770 PE=2 SV=1	S	Function unknown	protein SULFUR DEFICIENCY-INDUCED 2-like [Camellia sinensis]	molecular function: binding (GO:0005488);; biological process: biological regulation (GO:0065007);; biological process: response to stimulus (GO:0050896);; biological process: cellular process (GO:0009987)
maker-HiC_scaffold_2-snap-gene-657.30	maker-HiC_scaffold_2-snap-gene-657.30	1.36719	50	1.57188	56	1.06572	40	2.31618	87	5.43801	218	20.2254	754	1.54665e-05	2.82324	up	[G]	Carbohydrate transport and metabolism	Molecular Function: hydrolase activity, hydrolyzing O-glycosyl compounds (GO:0004553);; Cellular Component: cell wall (GO:0005618);; Biological Process: xyloglucan metabolic process (GO:0010411);; Molecular Function: xyloglucan:xyloglucosyl transferase activity (GO:0016762);; Biological Process: cell wall biogenesis (GO:0042546);; Cellular Component: apoplast (GO:0048046);; Biological Process: ce…	K08235|2.8e-136|oeu:111396654|K08235 xyloglucan:xyloglucosyl transferase [EC:2.4.1.207] | (RefSeq) xyloglucan endotransglucosylase/hydrolase 2-like	--	--	--	Glycosyl hydrolases family 16	Xyloglucan endotransglucosylase/hydrolase 2 OS=Glycine max OX=3847 PE=2 SV=1	G	Carbohydrate transport and metabolism	hypothetical protein HYC85_013084 [Camellia sinensis]	molecular function: catalytic activity (GO:0003824);; cellular component: cellular anatomical entity (GO:0110165);; biological process: metabolic process (GO:0008152);; biological process: cellular process (GO:0009987)
maker-HiC_scaffold_2-snap-gene-659.22	maker-HiC_scaffold_2-snap-gene-659.22	2.92878	90	4.78428	141	2.21189	69	4.46756	140	5.21727	175	38.1545	1187	0.00144941	2.27577	up	[G]	Carbohydrate transport and metabolism	Molecular Function: hydrolase activity, hydrolyzing O-glycosyl compounds (GO:0004553);; Cellular Component: cell wall (GO:0005618);; Biological Process: xyloglucan metabolic process (GO:0010411);; Molecular Function: xyloglucan:xyloglucosyl transferase activity (GO:0016762);; Biological Process: cell wall biogenesis (GO:0042546);; Cellular Component: apoplast (GO:0048046);; Biological Process: ce…	K08235|2.8e-136|oeu:111396654|K08235 xyloglucan:xyloglucosyl transferase [EC:2.4.1.207] | (RefSeq) xyloglucan endotransglucosylase/hydrolase 2-like	--	--	--	Glycosyl hydrolases family 16	Xyloglucan endotransglucosylase/hydrolase 2 OS=Glycine max OX=3847 PE=2 SV=1	G	Carbohydrate transport and metabolism	hypothetical protein HYC85_013084 [Camellia sinensis]	molecular function: catalytic activity (GO:0003824);; cellular component: cellular anatomical entity (GO:0110165);; biological process: metabolic process (GO:0008152);; biological process: cellular process (GO:0009987)
maker-HiC_scaffold_2-snap-gene-773.16	maker-HiC_scaffold_2-snap-gene-773.16	0	0	0	0	0	0	24.1774	247	26.6034	290	26.9433	274	4.72121e-18	10.5267	up	--	--	Cellular Component: signal recognition particle, endoplasmic reticulum targeting (GO:0005786);; Biological Process: SRP-dependent cotranslational protein targeting to membrane (GO:0006614);; Molecular Function: 7S RNA binding (GO:0008312);; Molecular Function: endoplasmic reticulum signal peptide binding (GO:0030942);;	K03104|2.6e-08|adu:107477571|K03104 signal recognition particle subunit SRP14 | (RefSeq) signal recognition particle 14 kDa protein isoform X2	Protein export (ko03060)	[U]	Intracellular trafficking, secretion, and vesicular transport	Signal recognition particle 14kD protein	Signal recognition particle 14 kDa protein OS=Arabidopsis thaliana OX=3702 GN=SRP14 PE=2 SV=2	--	--	hypothetical protein TEA_027197 [Camellia sinensis var. sinensis]	cellular component: intracellular (GO:0005622);; cellular component: protein-containing complex (GO:0032991);; cellular component: cellular anatomical entity (GO:0110165);; biological process: cellular process (GO:0009987);; biological process: localization (GO:0051179);; molecular function: binding (GO:0005488)
maker-HiC_scaffold_2-snap-gene-790.30	maker-HiC_scaffold_2-snap-gene-790.30	0.370273	81	0.443524	93	0.410286	91	0.607101	135	0.714749	170	0.699282	155	0.00426383	0.796561	up	--	--	Molecular Function: ubiquitin-protein transferase activity (GO:0004842);;	K10592|0.0e+00|cam:101507659|K10592 E3 ubiquitin-protein ligase HUWE1 [EC:2.3.2.26] | (RefSeq) E3 ubiquitin-protein ligase UPL1-like	Ubiquitin mediated proteolysis (ko04120)	[OK]	Posttranslational modification, protein turnover, chaperones;; Transcription	HECT-domain (ubiquitin-transferase)	E3 ubiquitin-protein ligase UPL1 OS=Arabidopsis thaliana OX=3702 GN=UPL1 PE=1 SV=3	O	Posttranslational modification, protein turnover, chaperones	E3 ubiquitin-protein ligase UPL2-like [Camellia sinensis]	molecular function: catalytic activity (GO:0003824)
maker-HiC_scaffold_2-snap-gene-855.41	maker-HiC_scaffold_2-snap-gene-855.41	0.174221	6	0	0	0.762331	27	1.44415	50	4.90116	182	3.42135	119	0.000276198	3.47385	up	[G]	Carbohydrate transport and metabolism	Molecular Function: polygalacturonase activity (GO:0004650);; Cellular Component: extracellular region (GO:0005576);; Biological Process: carbohydrate metabolic process (GO:0005975);; Biological Process: cell wall organization (GO:0071555);;	K01184|5.3e-162|nsy:104220089|K01184 polygalacturonase [EC:3.2.1.15] | (RefSeq) polygalacturonase-like	Pentose and glucuronate interconversions (ko00040)	--	--	Glycosyl hydrolases family 28	Polygalacturonase OS=Prunus persica OX=3760 PE=2 SV=1	G	Carbohydrate transport and metabolism	polygalacturonase-like [Camellia sinensis]	molecular function: catalytic activity (GO:0003824);; cellular component: cellular anatomical entity (GO:0110165);; biological process: metabolic process (GO:0008152);; biological process: cellular process (GO:0009987)
maker-HiC_scaffold_2-snap-gene-922.33	maker-HiC_scaffold_2-snap-gene-922.33	23.8895	972	39.8508	1557	21.6669	894	57.8886	2409	52.636	2343	38.395	1594	0.00710417	0.878877	up	--	--	Molecular Function: molecular_function (GO:0003674);; Molecular Function: catalytic activity (GO:0003824);; Cellular Component: cellular_component (GO:0005575);; Cellular Component: intracellular (GO:0005622);; Cellular Component: obsolete cell (GO:0005623);; Cellular Component: cytoplasm (GO:0005737);; Cellular Component: vacuole (GO:0005773);; Cellular Component: Golgi apparatus (GO:0005794);; …	K23877|6.0e-35|brp:103831563|K23877 xyloglucan O-acetyltransferase | (RefSeq) protein ALTERED XYLOGLUCAN 4	--	--	--	GDSL/SGNH-like Acyl-Esterase family found in Pmr5 and Cas1p	Protein trichome birefringence-like 39 OS=Arabidopsis thaliana OX=3702 GN=TBL39 PE=2 SV=1	S	Function unknown	protein trichome birefringence-like 39 [Camellia sinensis]	molecular function: catalytic activity (GO:0003824);; cellular component: intracellular (GO:0005622);; cellular component: cellular anatomical entity (GO:0110165);; biological process: cellular process (GO:0009987)
maker-HiC_scaffold_3-snap-gene-1046.8	maker-HiC_scaffold_3-snap-gene-1046.8	3.36864	62	4.44886	79	3.84526	72	7.17922	136	11.5162	233	7.33094	138	0.000436605	1.24358	up	--	--	--	--	--	[R]	General function prediction only	Protein of unknown function (DUF1685)	--	S	Function unknown	uncharacterized protein LOC114264038 [Camellia sinensis]	--
maker-HiC_scaffold_3-snap-gene-120.30	maker-HiC_scaffold_3-snap-gene-120.30	0.466832	18	0.737476	27	1.1003	42	6.73466	257	2.23229	92	1.44451	55	0.000520754	2.28058	up	--	--	Cellular Component: integral component of membrane (GO:0016021);;	--	--	--	--	Protein of unknown function (DUF620)	--	S	Function unknown	hypothetical protein HYC85_008672 [Camellia sinensis]	cellular component: cellular anatomical entity (GO:0110165)
maker-HiC_scaffold_3-snap-gene-1286.31	maker-HiC_scaffold_3-snap-gene-1286.31	17.5493	732	14.1998	569	15.4094	652	27.2584	1163	28.7697	1313	23.9367	1018	1.28308e-05	0.850144	up	--	--	--	--	--	--	--	--	--	--	--	uncharacterized protein LOC114319303 [Camellia sinensis]	--
maker-HiC_scaffold_3-snap-gene-1290.11	maker-HiC_scaffold_3-snap-gene-1290.11	6.39802	264	5.64935	224	4.90348	205	9.54738	403	9.27858	419	9.78574	412	0.00021171	0.836046	up	--	--	--	--	--	--	--	--	--	--	--	uncharacterized protein LOC114319303 [Camellia sinensis]	--
maker-HiC_scaffold_3-snap-gene-144.27	maker-HiC_scaffold_3-snap-gene-144.27	1.58105	116	1.86305	132	2.51129	187	2.55592	192	6.65067	534	9.86164	738	8.55633e-05	1.74377	up	[T]	Signal transduction mechanisms	Molecular Function: protein kinase activity (GO:0004672);; Molecular Function: ATP binding (GO:0005524);;	K23544|2.5e-66|brp:103842861|K23544 serine incorporator 1/3 | (RefSeq) serine incorporator 3	--	[T]	Signal transduction mechanisms	Protein tyrosine and serine/threonine kinase	Wall-associated receptor kinase-like 14 OS=Arabidopsis thaliana OX=3702 GN=WAKL14 PE=2 SV=2	T	Signal transduction mechanisms	wall-associated receptor kinase-like 14 [Camellia sinensis]	molecular function: catalytic activity (GO:0003824);; biological process: metabolic process (GO:0008152);; biological process: cellular process (GO:0009987);; molecular function: binding (GO:0005488)
maker-HiC_scaffold_3-snap-gene-1483.9	maker-HiC_scaffold_3-snap-gene-1483.9	0.967236	25	1.22236	30	1.04764	27	2.27666	60	2.62452	73	2.59409	68	0.00163549	1.29332	up	[IQR]	Lipid transport and metabolism;; Secondary metabolites biosynthesis, transport and catabolism;; General function prediction only	--	K13070|2.9e-66|dosa:Os04t0179200-01|K13070 momilactone-A synthase [EC:1.1.1.295] | (RefSeq) Os04g0179200, MAS, MOMILACTONE_A_SYNTHASE; Similar to Stem secoisolariciresinol dehydrogenase (Fragment).	Diterpenoid biosynthesis (ko00904)	[R]	General function prediction only	Enoyl-(Acyl carrier protein) reductase	Secoisolariciresinol dehydrogenase (Fragment) OS=Podophyllum peltatum OX=35933 PE=1 SV=1	Q	Secondary metabolites biosynthesis, transport and catabolism	hypothetical protein HYC85_015300 [Camellia sinensis]	--
maker-HiC_scaffold_3-snap-gene-1490.33	maker-HiC_scaffold_3-snap-gene-1490.33	11.0855	539	5.01806	235	8.9702	443	3.41212	170	3.24153	173	5.74985	286	0.00969728	-0.930793	down	--	--	Molecular Function: serine-type peptidase activity (GO:0008236);;	K01285|1.3e-240|vvi:100252778|K01285 lysosomal Pro-X carboxypeptidase [EC:3.4.16.2] | (RefSeq) lysosomal Pro-X carboxypeptidase	--	[OR]	Posttranslational modification, protein turnover, chaperones;; General function prediction only	Serine carboxypeptidase S28	--	O	Posttranslational modification, protein turnover, chaperones	lysosomal Pro-X carboxypeptidase-like [Camellia sinensis]	molecular function: catalytic activity (GO:0003824);; biological process: metabolic process (GO:0008152)
maker-HiC_scaffold_3-snap-gene-160.0	maker-HiC_scaffold_3-snap-gene-160.0	1.15546	45	0.319383	12	1.51425	59	0.802959	32	10.1012	422	10.1484	396	0.000235657	2.88372	up	[R]	General function prediction only	Biological Process: lipid catabolic process (GO:0016042);; Molecular Function: hydrolase activity (GO:0016787);;	K16815|1.6e-12|gsl:Gasu_03780|K16815 calcium-independent phospholipase A2-gamma | (RefSeq) hypothetical protein	--	[I]	Lipid transport and metabolism	Patatin-like phospholipase	Patatin-like protein 2 OS=Arabidopsis thaliana OX=3702 GN=PLP2 PE=1 SV=1	I	Lipid transport and metabolism	patatin-like protein 2 [Camellia sinensis]	biological process: metabolic process (GO:0008152);; molecular function: catalytic activity (GO:0003824)
maker-HiC_scaffold_3-snap-gene-1600.4	maker-HiC_scaffold_3-snap-gene-1600.4	2.27428	119	0.865002	44	2.0225	108	1.04915	57	10.5758	605	17.4464	931	0.000405338	2.55015	up	--	--	Molecular Function: UDP-glycosyltransferase activity (GO:0008194);;	K13496|6.6e-146|tcc:108662272|K13496 UDP-glucosyltransferase 73C [EC:2.4.1.-] | (RefSeq) UDP-glycosyltransferase 73C6-like	Zeatin biosynthesis (ko00908)	[GC]	Carbohydrate transport and metabolism;; Energy production and conversion	UDP-glucoronosyl and UDP-glucosyl transferase	UDP-glycosyltransferase 73D1 OS=Arabidopsis thaliana OX=3702 GN=UGT73D1 PE=3 SV=1	--	--	hypothetical protein HYC85_006779 [Camellia sinensis]	molecular function: catalytic activity (GO:0003824)
maker-HiC_scaffold_3-snap-gene-1609.41	maker-HiC_scaffold_3-snap-gene-1609.41	4.55399	218	5.61547	259	5.78987	282	0.750924	37	0.216354	12	0.103568	6	2.07676e-10	-3.73987	down	--	--	Cellular Component: protein phosphatase type 2A complex (GO:0000159);; Biological Process: signal transduction (GO:0007165);; Molecular Function: protein phosphatase regulator activity (GO:0019888);;	K11584|5.8e-215|rcu:8283979|K11584 serine/threonine-protein phosphatase 2A regulatory subunit B' | (RefSeq) serine/threonine protein phosphatase 2A 57 kDa regulatory subunit B' beta isoform	mRNA surveillance pathway (ko03015)	[T]	Signal transduction mechanisms	Protein phosphatase 2A regulatory B subunit (B56 family)	Serine/threonine protein phosphatase 2A 57 kDa regulatory subunit B' beta isoform OS=Arabidopsis thaliana OX=3702 GN=B'BETA PE=1 SV=1	T	Signal transduction mechanisms	hypothetical protein HYC85_006341 [Camellia sinensis]	cellular component: protein-containing complex (GO:0032991);; biological process: cellular process (GO:0009987);; biological process: biological regulation (GO:0065007);; molecular function: molecular function regulator (GO:0098772)
maker-HiC_scaffold_3-snap-gene-1622.50	maker-HiC_scaffold_3-snap-gene-1622.50	10.0706	444	13.3372	565	8.28556	371	20.9894	947	15.789	762	14.9755	674	0.00797653	0.787012	up	--	--	Molecular Function: molecular_function (GO:0003674);; Molecular Function: nucleic acid binding (GO:0003676);; Molecular Function: DNA binding (GO:0003677);; Molecular Function: DNA-binding transcription factor activity (GO:0003700);; Molecular Function: binding (GO:0005488);; Cellular Component: cellular_component (GO:0005575);; Cellular Component: intracellular (GO:0005622);; Cellular Component:…	--	--	[R]	General function prediction only	C2H2-type zinc finger	Zinc finger protein ZAT5 OS=Arabidopsis thaliana OX=3702 GN=ZAT5 PE=2 SV=1	S	Function unknown	zinc finger protein ZAT5-like [Camellia sinensis]	molecular function: binding (GO:0005488);; molecular function: transcription regulator activity (GO:0140110);; cellular component: intracellular (GO:0005622);; cellular component: cellular anatomical entity (GO:0110165);; biological process: biological regulation (GO:0065007)
maker-HiC_scaffold_3-snap-gene-1624.3	maker-HiC_scaffold_3-snap-gene-1624.3	6.58822	277	8.58366	347	8.41852	359	19.7778	851	17.7327	816	15.6724	672	5.23895e-08	1.26174	up	--	--	Cellular Component: protein phosphatase type 2A complex (GO:0000159);; Biological Process: signal transduction (GO:0007165);; Molecular Function: protein phosphatase regulator activity (GO:0019888);;	K11584|6.0e-224|rcu:8283979|K11584 serine/threonine-protein phosphatase 2A regulatory subunit B' | (RefSeq) serine/threonine protein phosphatase 2A 57 kDa regulatory subunit B' beta isoform	mRNA surveillance pathway (ko03015)	[T]	Signal transduction mechanisms	Protein phosphatase 2A regulatory B subunit (B56 family)	Serine/threonine protein phosphatase 2A 57 kDa regulatory subunit B' beta isoform OS=Arabidopsis thaliana OX=3702 GN=B'BETA PE=1 SV=1	T	Signal transduction mechanisms	hypothetical protein HYC85_006341 [Camellia sinensis]	cellular component: protein-containing complex (GO:0032991);; biological process: cellular process (GO:0009987);; biological process: biological regulation (GO:0065007);; molecular function: molecular function regulator (GO:0098772)
maker-HiC_scaffold_3-snap-gene-1628.4	maker-HiC_scaffold_3-snap-gene-1628.4	11.0778	619	15.7162	843	10.8861	617	39.5947	2262	42.1021	2573	23.9273	1363	4.54144e-07	1.57145	up	--	--	Cellular Component: integral component of membrane (GO:0016021);;	--	--	--	--	Nodulin-like	--	S	Function unknown	hypothetical protein HYC85_006342 [Camellia sinensis]	cellular component: cellular anatomical entity (GO:0110165)
maker-HiC_scaffold_3-snap-gene-1700.28	maker-HiC_scaffold_3-snap-gene-1700.28	0.979824	40	1.5533	61	0.791601	33	2.26339	95	2.04371	92	2.71367	113	0.00697324	1.1474	up	--	--	--	--	--	--	--	--	--	--	--	--	--
maker-HiC_scaffold_3-snap-gene-1716.20	maker-HiC_scaffold_3-snap-gene-1716.20	3.15365	135	2.99018	123	4.71929	205	8.10222	355	10.7649	505	4.54177	199	0.00153857	1.21669	up	--	--	Molecular Function: hydrolase activity (GO:0016787);; Biological Process: phosphatidylinositol dephosphorylation (GO:0046856);;	K24221|5.4e-95|lsv:111907353|K24221 type I inositol polyphosphate 5-phosphatase IP5P1/2 [EC:3.1.3.56] | (RefSeq) type I inositol polyphosphate 5-phosphatase 2-like isoform X1	Inositol phosphate metabolism (ko00562)	[U]	Intracellular trafficking, secretion, and vesicular transport	Endonuclease/Exonuclease/phosphatase family	Type I inositol polyphosphate 5-phosphatase 8 OS=Arabidopsis thaliana OX=3702 GN=IP5P8 PE=2 SV=1	T	Signal transduction mechanisms	type I inositol polyphosphate 5-phosphatase 8 isoform X3 [Camellia sinensis]	molecular function: catalytic activity (GO:0003824);; biological process: metabolic process (GO:0008152);; biological process: cellular process (GO:0009987)
maker-HiC_scaffold_3-snap-gene-1777.17	maker-HiC_scaffold_3-snap-gene-1777.17	13.4007	754	11.15	603	11.4082	651	7.78932	449	25.8982	1595	54.1746	3110	0.00926844	1.33752	up	[DPM]	Cell cycle control, cell division, chromosome partitioning;; Inorganic ion transport and metabolism;; Cell wall/membrane/envelope biogenesis	Molecular Function: copper ion binding (GO:0005507);; Biological Process: lignin catabolic process (GO:0046274);; Cellular Component: apoplast (GO:0048046);; Molecular Function: hydroquinone:oxygen oxidoreductase activity (GO:0052716);;	K05909|1.3e-246|oeu:111404076|K05909 laccase [EC:1.10.3.2] | (RefSeq) laccase-7-like	--	[Q]	Secondary metabolites biosynthesis, transport and catabolism	Multicopper oxidase	Laccase-7 OS=Arabidopsis thaliana OX=3702 GN=LAC7 PE=2 SV=1	Q	Secondary metabolites biosynthesis, transport and catabolism	laccase-7-like [Camellia sinensis]	molecular function: binding (GO:0005488);; biological process: metabolic process (GO:0008152);; biological process: cellular process (GO:0009987);; cellular component: cellular anatomical entity (GO:0110165);; molecular function: catalytic activity (GO:0003824)
maker-HiC_scaffold_3-snap-gene-1780.38	maker-HiC_scaffold_3-snap-gene-1780.38	0.215398	13	0.192262	11	0.527687	31	0.218163	13	2.05313	130	1.68877	99	0.00750885	2.14107	up	[DPM]	Cell cycle control, cell division, chromosome partitioning;; Inorganic ion transport and metabolism;; Cell wall/membrane/envelope biogenesis	Molecular Function: copper ion binding (GO:0005507);; Biological Process: lignin catabolic process (GO:0046274);; Cellular Component: apoplast (GO:0048046);; Molecular Function: hydroquinone:oxygen oxidoreductase activity (GO:0052716);;	K05909|1.8e-248|nau:109225537|K05909 laccase [EC:1.10.3.2] | (RefSeq) laccase-7-like	--	[Q]	Secondary metabolites biosynthesis, transport and catabolism	Multicopper oxidase	Laccase-7 OS=Arabidopsis thaliana OX=3702 GN=LAC7 PE=2 SV=1	Q	Secondary metabolites biosynthesis, transport and catabolism	laccase-7-like [Camellia sinensis]	molecular function: binding (GO:0005488);; biological process: metabolic process (GO:0008152);; biological process: cellular process (GO:0009987);; cellular component: cellular anatomical entity (GO:0110165);; molecular function: catalytic activity (GO:0003824)
maker-HiC_scaffold_3-snap-gene-1822.27	maker-HiC_scaffold_3-snap-gene-1822.27	1.76462	58	0.980061	31	1.53152	51	1.12911	38	12.0227	427	22.9545	760	2.97589e-05	3.11261	up	--	--	Molecular Function: hydrolase activity, hydrolyzing O-glycosyl compounds (GO:0004553);; Biological Process: carbohydrate metabolic process (GO:0005975);;	K19891|4.0e-58|csat:104789925|K19891 glucan endo-1,3-beta-glucosidase 1/2/3 [EC:3.2.1.39] | (RefSeq) glucan endo-1,3-beta-glucosidase 3-like	Starch and sucrose metabolism (ko00500)	--	--	Glycosyl hydrolases family 17	Glucan endo-1,3-beta-glucosidase, basic isoform OS=Prunus persica OX=3760 GN=GNS1 PE=3 SV=1	G	Carbohydrate transport and metabolism	glucan endo-1,3-beta-glucosidase, basic isoform-like [Camellia sinensis]	molecular function: catalytic activity (GO:0003824);; biological process: metabolic process (GO:0008152)
maker-HiC_scaffold_3-snap-gene-204.3	maker-HiC_scaffold_3-snap-gene-204.3	7.27504	375	5.83081	289	9.07968	475	2.75456	146	3.32738	188	5.38513	284	0.00452156	-0.868055	down	[CHR]	Energy production and conversion;; Coenzyme transport and metabolism;; General function prediction only	Molecular Function: phosphoglycerate dehydrogenase activity (GO:0004617);; Biological Process: L-serine biosynthetic process (GO:0006564);; Molecular Function: NAD binding (GO:0051287);;	K00058|1.5e-261|vvi:100259056|K00058 D-3-phosphoglycerate dehydrogenase / 2-oxoglutarate reductase [EC:1.1.1.95 1.1.1.399] | (RefSeq) D-3-phosphoglycerate dehydrogenase 3, chloroplastic	Glycine, serine and threonine metabolism (ko00260);; Cysteine and methionine metabolism (ko00270);; Carbon metabolism (ko01200);; Biosynthesis of amino acids (ko01230)	[E]	Amino acid transport and metabolism	D-isomer specific 2-hydroxyacid dehydrogenase, NAD binding domain	D-3-phosphoglycerate dehydrogenase 1, chloroplastic OS=Arabidopsis thaliana OX=3702 GN=PGDH1 PE=1 SV=1	E	Amino acid transport and metabolism	hypothetical protein HYC85_003504 [Camellia sinensis]	molecular function: catalytic activity (GO:0003824);; biological process: metabolic process (GO:0008152);; biological process: cellular process (GO:0009987);; molecular function: binding (GO:0005488)
maker-HiC_scaffold_3-snap-gene-228.52	maker-HiC_scaffold_3-snap-gene-228.52	4.97404	254	7.96351	390	9.05804	469	3.84141	201	4.24529	237	4.30312	224	0.00928951	-0.740446	down	--	--	Molecular Function: RNA binding (GO:0003723);;	--	--	[J]	Translation, ribosomal structure and biogenesis	Pumilio-family RNA binding repeat	Pumilio homolog 12 OS=Arabidopsis thaliana OX=3702 GN=APUM12 PE=2 SV=2	J	Translation, ribosomal structure and biogenesis	hypothetical protein TEA_000543 [Camellia sinensis var. sinensis]	molecular function: binding (GO:0005488)
maker-HiC_scaffold_3-snap-gene-477.0	maker-HiC_scaffold_3-snap-gene-477.0	256.816	4379	183.343	3004	223.679	3870	106.902	1866	134.865	2518	155.737	2710	0.00103255	-0.659005	down	--	--	--	--	--	--	--	ABA/WDS induced protein	--	--	--	abscisic stress-ripening protein 3-like [Camellia sinensis]	--
maker-HiC_scaffold_3-snap-gene-477.3	maker-HiC_scaffold_3-snap-gene-477.3	36.0237	615	7.42697	122	10.5315	183	80.2479	1401	41.2078	770	113.844	1981	8.23226e-05	2.19717	up	--	--	--	--	--	--	--	ABA/WDS induced protein	--	--	--	abscisic stress-ripening protein 3-like [Camellia sinensis]	--
maker-HiC_scaffold_3-snap-gene-52.0	maker-HiC_scaffold_3-snap-gene-52.0	7.918	255	15.3007	473	7.18122	235	23.945	789	18.8845	666	20.1651	663	0.00179845	1.12005	up	--	--	Cellular Component: extracellular region (GO:0005576);; Cellular Component: cell wall (GO:0005618);; Biological Process: plant-type cell wall organization (GO:0009664);; Cellular Component: integral component of membrane (GO:0016021);;	K20628|7.7e-92|sly:101257101|K20628 expansin | (RefSeq) expansin-A10-like	--	--	--	Expansin C-terminal domain	Expansin-A1 OS=Oryza sativa subsp. japonica OX=39947 GN=EXPA1 PE=2 SV=2	S	Function unknown	hypothetical protein TEA_022348 [Camellia sinensis var. sinensis]	cellular component: cellular anatomical entity (GO:0110165);; biological process: cellular process (GO:0009987)
maker-HiC_scaffold_3-snap-gene-6.3	maker-HiC_scaffold_3-snap-gene-6.3	71.3381	4467	80.5543	4846	59.8129	3801	146.191	9368	121.625	8337	80.1225	5121	0.00572642	0.80603	up	[I]	Lipid transport and metabolism	Molecular Function: hydroxymethylglutaryl-CoA reductase (NADPH) activity (GO:0004420);; Cellular Component: endoplasmic reticulum membrane (GO:0005789);; Biological Process: isoprenoid biosynthetic process (GO:0008299);; Biological Process: coenzyme A metabolic process (GO:0015936);; Cellular Component: integral component of membrane (GO:0016021);;	K00021|2.7e-258|nnu:104606863|K00021 hydroxymethylglutaryl-CoA reductase (NADPH) [EC:1.1.1.34] | (RefSeq) 3-hydroxy-3-methylglutaryl-coenzyme A reductase 1	Terpenoid backbone biosynthesis (ko00900)	[I]	Lipid transport and metabolism	Hydroxymethylglutaryl-coenzyme A reductase	3-hydroxy-3-methylglutaryl coenzyme A reductase 1 OS=Panax ginseng OX=4054 GN=HMGR1 PE=2 SV=1	I	Lipid transport and metabolism	3-hydroxy-3-methylglutaryl-coenzyme A reductase 1-like [Camellia sinensis]	molecular function: catalytic activity (GO:0003824);; biological process: metabolic process (GO:0008152);; cellular component: cellular anatomical entity (GO:0110165);; biological process: cellular process (GO:0009987)
maker-HiC_scaffold_3-snap-gene-780.0	maker-HiC_scaffold_3-snap-gene-780.0	1.05696	42	1.35337	51	0.925729	37	1.83675	74	0.671583	29	12.5586	500	0.00878147	2.1872	up	--	--	Molecular Function: protein binding (GO:0005515);;	--	--	[R]	General function prediction only	Leucine rich repeat	Plant intracellular Ras-group-related LRR protein 6 OS=Arabidopsis thaliana OX=3702 GN=PIRL6 PE=2 SV=1	S	Function unknown	plant intracellular Ras-group-related LRR protein 6-like isoform X1 [Camellia sinensis]	molecular function: binding (GO:0005488)
maker-HiC_scaffold_3-snap-gene-9.21	maker-HiC_scaffold_3-snap-gene-9.21	8.30521	320	6.93027	256	7.47733	292	3.7288	147	3.77258	159	4.27278	168	9.86283e-05	-0.863956	down	--	--	--	--	--	--	--	--	--	--	--	uncharacterized protein LOC114313819 [Camellia sinensis]	--
maker-HiC_scaffold_3-snap-gene-96.15	maker-HiC_scaffold_3-snap-gene-96.15	1.51701	96	2.73728	166	2.70031	173	1.94364	126	4.06116	280	18.085	1162	0.00529639	1.82701	up	[C]	Energy production and conversion	Biological Process: cytokinin metabolic process (GO:0009690);; Molecular Function: cytokinin dehydrogenase activity (GO:0019139);; Molecular Function: FAD binding (GO:0071949);;	K00279|1.1e-260|tcc:18591458|K00279 cytokinin dehydrogenase [EC:1.5.99.12] | (RefSeq) cytokinin dehydrogenase 5	Zeatin biosynthesis (ko00908)	[C]	Energy production and conversion	Cytokinin dehydrogenase 1, FAD and cytokinin binding	Cytokinin dehydrogenase 5 OS=Arabidopsis thaliana OX=3702 GN=CKX5 PE=2 SV=1	C	Energy production and conversion	hypothetical protein HYC85_008618 [Camellia sinensis]	biological process: metabolic process (GO:0008152);; biological process: cellular process (GO:0009987);; biological process: biological regulation (GO:0065007);; molecular function: catalytic activity (GO:0003824);; molecular function: binding (GO:0005488)
maker-HiC_scaffold_4-snap-gene-1150.47	maker-HiC_scaffold_4-snap-gene-1150.47	0.634695	19	0.481316	14	0.405089	13	2.74691	84	13.4383	440	4.19588	128	2.08003e-09	3.79619	up	[O]	Posttranslational modification, protein turnover, chaperones	Molecular Function: cysteine-type peptidase activity (GO:0008234);;	K16292|2.7e-138|vvi:100252285|K16292 KDEL-tailed cysteine endopeptidase [EC:3.4.22.-] | (RefSeq) senescence-specific cysteine protease SAG39	--	[O]	Posttranslational modification, protein turnover, chaperones	Papain family cysteine protease	Senescence-specific cysteine protease SAG12 OS=Arabidopsis thaliana OX=3702 GN=SAG12 PE=1 SV=1	O	Posttranslational modification, protein turnover, chaperones	senescence-specific cysteine protease SAG12-like [Camellia sinensis]	molecular function: catalytic activity (GO:0003824);; biological process: metabolic process (GO:0008152)
maker-HiC_scaffold_4-snap-gene-129.0	maker-HiC_scaffold_4-snap-gene-129.0	1.93673	111	1.49924	83	1.2309	72	1.75771	104	4.08556	257	10.1292	593	0.00103149	1.81765	up	--	--	Molecular Function: DNA-binding transcription factor activity (GO:0003700);; Cellular Component: nucleus (GO:0005634);; Molecular Function: sequence-specific DNA binding (GO:0043565);;	K13425|4.7e-42|cann:107839265|K13425 WRKY transcription factor 22 | (RefSeq) WRKY transcription factor 22-like	MAPK signaling pathway - plant (ko04016);; Plant-pathogen interaction (ko04626)	--	--	WRKY DNA -binding domain	Probable WRKY transcription factor 14 OS=Arabidopsis thaliana OX=3702 GN=WRKY14 PE=2 SV=2	K	Transcription	probable WRKY transcription factor 14 [Camellia sinensis]	molecular function: transcription regulator activity (GO:0140110);; cellular component: intracellular (GO:0005622);; cellular component: cellular anatomical entity (GO:0110165);; molecular function: binding (GO:0005488)
maker-HiC_scaffold_4-snap-gene-2.19	maker-HiC_scaffold_4-snap-gene-2.19	8.59183	274	8.89773	273	12.9878	421	4.62994	152	4.06095	142	7.17692	234	0.00478398	-0.855112	down	[IQR]	Lipid transport and metabolism;; Secondary metabolites biosynthesis, transport and catabolism;; General function prediction only	Molecular Function: molecular_function (GO:0003674);; Molecular Function: catalytic activity (GO:0003824);; Biological Process: biological_process (GO:0008150);; Biological Process: metabolic process (GO:0008152);; Biological Process: response to toxic substance (GO:0009636);; Biological Process: cellular process (GO:0009987);; Biological Process: response to organic substance (GO:0010033);; Mole…	--	--	[R]	General function prediction only	short chain dehydrogenase	--	Q	Secondary metabolites biosynthesis, transport and catabolism	hypothetical protein HYC85_018661 [Camellia sinensis]	molecular function: catalytic activity (GO:0003824);; biological process: metabolic process (GO:0008152);; biological process: response to stimulus (GO:0050896);; biological process: cellular process (GO:0009987);; biological process: detoxification (GO:0098754)
maker-HiC_scaffold_4-snap-gene-213.55	maker-HiC_scaffold_4-snap-gene-213.55	1.00184	60	1.04673	60	0.734729	45	1.14262	70	2.28206	148	3.35254	203	0.00385929	1.32751	up	[E]	Amino acid transport and metabolism	Cellular Component: integral component of membrane (GO:0016021);; Molecular Function: transmembrane transporter activity (GO:0022857);;	K03294|8.2e-261|spen:107011849|K03294 basic amino acid/polyamine antiporter, APA family | (RefSeq) cationic amino acid transporter 1-like	--	[E]	Amino acid transport and metabolism	Amino acid permease	Cationic amino acid transporter 1 OS=Arabidopsis thaliana OX=3702 GN=CAT1 PE=1 SV=1	E	Amino acid transport and metabolism	hypothetical protein TEA_006227 [Camellia sinensis var. sinensis]	cellular component: cellular anatomical entity (GO:0110165);; molecular function: transporter activity (GO:0005215)
maker-HiC_scaffold_4-snap-gene-215.55	maker-HiC_scaffold_4-snap-gene-215.55	1.60738	100	1.48544	89	1.85522	117	1.30849	83	4.24438	288	6.32482	399	0.00852809	1.31786	up	[E]	Amino acid transport and metabolism	Cellular Component: integral component of membrane (GO:0016021);; Molecular Function: transmembrane transporter activity (GO:0022857);;	K03294|3.6e-266|spen:107011849|K03294 basic amino acid/polyamine antiporter, APA family | (RefSeq) cationic amino acid transporter 1-like	--	[E]	Amino acid transport and metabolism	Amino acid permease	Cationic amino acid transporter 1 OS=Arabidopsis thaliana OX=3702 GN=CAT1 PE=1 SV=1	E	Amino acid transport and metabolism	cationic amino acid transporter 1-like isoform X1 [Camellia sinensis]	cellular component: cellular anatomical entity (GO:0110165);; molecular function: transporter activity (GO:0005215)
maker-HiC_scaffold_4-snap-gene-217.15	maker-HiC_scaffold_4-snap-gene-217.15	2.47637	114	4.35261	191	1.95468	91	21.935	1025	7.84019	392	6.04113	282	9.53768e-05	2.11581	up	--	--	--	--	--	--	--	--	--	--	--	hypothetical protein HYC85_030194 [Camellia sinensis]	--
maker-HiC_scaffold_4-snap-gene-5.10	maker-HiC_scaffold_4-snap-gene-5.10	11.4636	441	8.91969	330	12.0087	469	4.6675	184	6.04888	255	7.31187	287	0.0014531	-0.762778	down	--	--	Cellular Component: integral component of membrane (GO:0016021);;	--	--	--	--	--	--	G	Carbohydrate transport and metabolism	uncharacterized protein LOC114292095 [Camellia sinensis]	cellular component: cellular anatomical entity (GO:0110165)
maker-HiC_scaffold_4-snap-gene-501.5	maker-HiC_scaffold_4-snap-gene-501.5	0.689871	57	1.05824	84	0.656978	55	1.26744	107	1.38417	125	3.54353	298	0.00379508	1.41091	up	[T]	Signal transduction mechanisms	Molecular Function: protein serine/threonine kinase activity (GO:0004674);; Molecular Function: ATP binding (GO:0005524);; Cellular Component: integral component of membrane (GO:0016021);; Biological Process: recognition of pollen (GO:0048544);;	K24104|7.1e-79|thj:104799061|K24104 GPN-loop GTPase | (RefSeq) LOW QUALITY PROTEIN: uncharacterized protein LOC104799061	--	--	--	Protein tyrosine and serine/threonine kinase	Receptor-like serine/threonine-protein kinase SD1-8 OS=Arabidopsis thaliana OX=3702 GN=SD18 PE=1 SV=1	T	Signal transduction mechanisms	receptor-like serine/threonine-protein kinase SD1-8 [Camellia sinensis]	molecular function: catalytic activity (GO:0003824);; biological process: metabolic process (GO:0008152);; biological process: cellular process (GO:0009987);; molecular function: binding (GO:0005488);; cellular component: cellular anatomical entity (GO:0110165);; biological process: reproduction (GO:0000003);; biological process: reproductive process (GO:0022414)
maker-HiC_scaffold_4-snap-gene-589.30	maker-HiC_scaffold_4-snap-gene-589.30	4.09121	131	4.01275	123	4.34233	141	8.26667	270	6.381	223	6.28803	205	0.00176551	0.839927	up	[G]	Carbohydrate transport and metabolism	Molecular Function: hydrolase activity, hydrolyzing O-glycosyl compounds (GO:0004553);; Cellular Component: cell wall (GO:0005618);; Biological Process: xyloglucan metabolic process (GO:0010411);; Molecular Function: xyloglucan:xyloglucosyl transferase activity (GO:0016762);; Biological Process: cell wall biogenesis (GO:0042546);; Cellular Component: apoplast (GO:0048046);; Biological Process: ce…	K08235|1.6e-155|qsu:112016285|K08235 xyloglucan:xyloglucosyl transferase [EC:2.4.1.207] | (RefSeq) probable xyloglucan endotransglucosylase/hydrolase protein 8	--	--	--	Glycosyl hydrolases family 16	Probable xyloglucan endotransglucosylase/hydrolase protein 8 OS=Arabidopsis thaliana OX=3702 GN=XTH8 PE=2 SV=2	G	Carbohydrate transport and metabolism	probable xyloglucan endotransglucosylase/hydrolase protein 8 [Camellia sinensis]	molecular function: catalytic activity (GO:0003824);; cellular component: cellular anatomical entity (GO:0110165);; biological process: metabolic process (GO:0008152);; biological process: cellular process (GO:0009987)
maker-HiC_scaffold_4-snap-gene-610.22	maker-HiC_scaffold_4-snap-gene-610.22	0.951489	95	0.770441	74	0.855582	87	2.57248	261	2.07259	225	0.887639	90	0.00825912	1.1967	up	--	--	Molecular Function: ADP binding (GO:0043531);;	K13459|2.2e-162|mdm:103412686|K13459 disease resistance protein RPS2 | (RefSeq) disease resistance protein At4g27190-like	Plant-pathogen interaction (ko04626)	[T]	Signal transduction mechanisms	NB-ARC domain	Disease resistance protein At4g27190 OS=Arabidopsis thaliana OX=3702 GN=At4g27190 PE=2 SV=1	T	Signal transduction mechanisms	disease resistance protein At4g27190-like [Camellia sinensis]	molecular function: binding (GO:0005488)
maker-HiC_scaffold_4-snap-gene-661.14	maker-HiC_scaffold_4-snap-gene-661.14	36.5393	1951	27.9295	1433	33.2243	1800	46.9875	2568	71.6316	4188	49.8223	2715	0.000134329	0.874021	up	[EH]	Amino acid transport and metabolism;; Coenzyme transport and metabolism	Molecular Function: oxidoreductase activity, acting on a sulfur group of donors, disulfide as acceptor (GO:0016671);; Biological Process: sulfate reduction (GO:0019419);;	K05907|2.2e-223|nsy:104249938|K05907 adenylyl-sulfate reductase (glutathione) [EC:1.8.4.9] | (RefSeq) 5'-adenylylsulfate reductase 3, chloroplastic-like	Sulfur metabolism (ko00920)	[E]	Amino acid transport and metabolism	Phosphoadenosine phosphosulfate reductase family	5'-adenylylsulfate reductase 1, chloroplastic OS=Arabidopsis thaliana OX=3702 GN=APR1 PE=1 SV=2	--	--	5'-adenylylsulfate reductase 1, chloroplastic-like [Camellia sinensis]	molecular function: catalytic activity (GO:0003824);; biological process: metabolic process (GO:0008152);; biological process: cellular process (GO:0009987)
maker-HiC_scaffold_4-snap-gene-670.30	maker-HiC_scaffold_4-snap-gene-670.30	15.3347	793	8.02061	399	10.0749	529	12.6847	671	27.9925	1584	56.303	2969	0.000549088	1.59255	up	--	--	Molecular Function: DNA-binding transcription factor activity (GO:0003700);; Cellular Component: nucleus (GO:0005634);; Molecular Function: sequence-specific DNA binding (GO:0043565);;	K13424|2.1e-23|cmo:103497023|K13424 WRKY transcription factor 33 | (RefSeq) probable WRKY transcription factor 33	MAPK signaling pathway - plant (ko04016);; Plant-pathogen interaction (ko04626)	--	--	WRKY DNA -binding domain	WRKY transcription factor 6 OS=Arabidopsis thaliana OX=3702 GN=WRKY6 PE=1 SV=1	K	Transcription	hypothetical protein HYC85_007133 [Camellia sinensis]	molecular function: transcription regulator activity (GO:0140110);; cellular component: intracellular (GO:0005622);; cellular component: cellular anatomical entity (GO:0110165);; molecular function: binding (GO:0005488)
maker-HiC_scaffold_4-snap-gene-920.17	maker-HiC_scaffold_4-snap-gene-920.17	2.61433	41	1.85534	28	1.47157	24	19.0435	301	4.99484	85	3.68208	59	0.000604411	2.30929	up	[I]	Lipid transport and metabolism	Molecular Function: iron ion binding (GO:0005506);; Biological Process: lipid biosynthetic process (GO:0008610);; Cellular Component: integral component of membrane (GO:0016021);; Molecular Function: oxidoreductase activity (GO:0016491);;	K19706|2.8e-33|nsy:104226041|K19706 dihydroceramide fatty acyl 2-hydroxylase [EC:1.14.18.7] | (RefSeq) fatty acid 2-hydroxylase 1-like	--	[I]	Lipid transport and metabolism	Fatty acid hydroxylase superfamily	Dihydroceramide fatty acyl 2-hydroxylase FAH1 OS=Arabidopsis thaliana OX=3702 GN=FAH1 PE=1 SV=1	I	Lipid transport and metabolism	dihydroceramide fatty acyl 2-hydroxylase FAH1-like [Camellia sinensis]	molecular function: binding (GO:0005488);; biological process: metabolic process (GO:0008152);; cellular component: cellular anatomical entity (GO:0110165);; molecular function: catalytic activity (GO:0003824)
maker-HiC_scaffold_5-snap-gene-1104.1	maker-HiC_scaffold_5-snap-gene-1104.1	0.810498	41	0.632499	31	1.33726	68	0.303519	16	0.327476	18	0.348035	18	0.00891495	-1.39742	down	[DPM]	Cell cycle control, cell division, chromosome partitioning;; Inorganic ion transport and metabolism;; Cell wall/membrane/envelope biogenesis	Molecular Function: mRNA guanylyltransferase activity (GO:0004484);; Molecular Function: copper ion binding (GO:0005507);; Biological Process: 7-methylguanosine mRNA capping (GO:0006370);; Biological Process: lignin catabolic process (GO:0046274);; Cellular Component: apoplast (GO:0048046);; Molecular Function: hydroquinone:oxygen oxidoreductase activity (GO:0052716);;	K05909|1.1e-248|vvi:100263789|K05909 laccase [EC:1.10.3.2] | (RefSeq) laccase-14-like	--	[Q]	Secondary metabolites biosynthesis, transport and catabolism	Multicopper oxidase	Laccase-15 OS=Arabidopsis thaliana OX=3702 GN=TT10 PE=1 SV=1	Q	Secondary metabolites biosynthesis, transport and catabolism	laccase-15-like isoform X1 [Camellia sinensis]	molecular function: catalytic activity (GO:0003824);; molecular function: binding (GO:0005488);; biological process: metabolic process (GO:0008152);; biological process: cellular process (GO:0009987);; cellular component: cellular anatomical entity (GO:0110165)
maker-HiC_scaffold_5-snap-gene-119.39	maker-HiC_scaffold_5-snap-gene-119.39	1.58073	143	1.18039	103	1.27271	117	1.52437	142	3.66391	363	2.38468	221	0.00862028	0.990199	up	[F]	Nucleotide transport and metabolism	Cellular Component: integral component of membrane (GO:0016021);;	K01240|4.9e-06|soe:110785951|K01240 uridine nucleosidase [EC:3.2.2.3] | (RefSeq) uridine nucleosidase 1 isoform X1	Pyrimidine metabolism (ko00240);; Nicotinate and nicotinamide metabolism (ko00760)	[F]	Nucleotide transport and metabolism	Inosine-uridine preferring nucleoside hydrolase	Uridine nucleosidase 1 OS=Arabidopsis thaliana OX=3702 GN=URH1 PE=1 SV=2	F	Nucleotide transport and metabolism	uncharacterized protein LOC114278184 [Camellia sinensis]	cellular component: cellular anatomical entity (GO:0110165)
maker-HiC_scaffold_5-snap-gene-1526.5	maker-HiC_scaffold_5-snap-gene-1526.5	0.922862	36	0.480711	18	1.35925	53	1.86759	73	2.1233	89	3.08943	121	0.00240836	1.43464	up	--	--	Molecular Function: calcium channel activity (GO:0005262);; Cellular Component: mitochondrial inner membrane (GO:0005743);; Molecular Function: uniporter activity (GO:0015292);; Cellular Component: integral component of membrane (GO:0016021);; Biological Process: mitochondrial calcium ion homeostasis (GO:0051560);;	K20858|2.8e-123|vvi:100262482|K20858 calcium uniporter protein, mitochondrial | (RefSeq) calcium uniporter protein 4, mitochondrial	--	[R]	General function prediction only	Mitochondrial calcium uniporter	Calcium uniporter protein 4, mitochondrial OS=Arabidopsis thaliana OX=3702 GN=At5g42610 PE=2 SV=1	S	Function unknown	hypothetical protein HYC85_020523 [Camellia sinensis]	molecular function: transporter activity (GO:0005215);; biological process: cellular process (GO:0009987);; biological process: localization (GO:0051179);; cellular component: intracellular (GO:0005622);; cellular component: cellular anatomical entity (GO:0110165);; biological process: biological regulation (GO:0065007)
maker-HiC_scaffold_5-snap-gene-1623.7	maker-HiC_scaffold_5-snap-gene-1623.7	2.05856	262	2.14167	262	2.19773	284	5.00115	651	2.60546	363	3.02454	393	0.00950321	0.828211	up	--	--	Molecular Function: molecular_function (GO:0003674);; Molecular Function: DNA-binding transcription factor activity (GO:0003700);; Molecular Function: binding (GO:0005488);; Molecular Function: protein binding (GO:0005515);; Molecular Function: phospholipid binding (GO:0005543);; Biological Process: regulation of transcription, DNA-templated (GO:0006355);; Biological Process: multicellular organi…	K19600|2.5e-43|mis:MICPUN_63330|K19600 tubby-related protein 1 | (RefSeq) tubby-like protein	--	[R]	General function prediction only	Tub family	Tubby-like F-box protein 5 OS=Oryza sativa subsp. japonica OX=39947 GN=TULP5 PE=2 SV=1	S	Function unknown	tubby-like F-box protein 5 isoform X2 [Camellia sinensis]	molecular function: transcription regulator activity (GO:0140110);; molecular function: binding (GO:0005488);; biological process: biological regulation (GO:0065007);; biological process: multicellular organismal process (GO:0032501);; biological process: developmental process (GO:0032502)
maker-HiC_scaffold_5-snap-gene-1700.23	maker-HiC_scaffold_5-snap-gene-1700.23	1.12316	108	0.785187	73	1.04449	102	5.86052	573	2.42651	254	1.60159	157	0.000217484	1.85072	up	--	--	Molecular Function: microtubule motor activity (GO:0003777);; Molecular Function: ATP binding (GO:0005524);; Biological Process: microtubule-based movement (GO:0007018);; Molecular Function: microtubule binding (GO:0008017);;	K11498|1.9e-287|nnu:104607510|K11498 centromeric protein E | (RefSeq) kinesin-like protein KIN-7E	--	[Z]	Cytoskeleton	Kinesin motor domain	Kinesin-like protein KIN-7F OS=Oryza sativa subsp. japonica OX=39947 GN=KIN7F PE=1 SV=2	Z	Cytoskeleton	kinesin-like protein KIN-7E [Camellia sinensis]	molecular function: catalytic activity (GO:0003824);; molecular function: binding (GO:0005488);; biological process: cellular process (GO:0009987)
maker-HiC_scaffold_5-snap-gene-1733.43	maker-HiC_scaffold_5-snap-gene-1733.43	16.7684	1153	19.5594	1292	16.6968	1165	22.8695	1609	23.8117	1792	30.0253	2106	0.00151293	0.606442	up	[U]	Intracellular trafficking, secretion, and vesicular transport	Molecular Function: GTPase activity (GO:0003924);; Molecular Function: signal recognition particle binding (GO:0005047);; Molecular Function: GTP binding (GO:0005525);; Cellular Component: signal recognition particle receptor complex (GO:0005785);; Biological Process: SRP-dependent cotranslational protein targeting to membrane (GO:0006614);;	K13431|8.6e-284|vvi:100256941|K13431 signal recognition particle receptor subunit alpha | (RefSeq) signal recognition particle receptor subunit alpha homolog	Protein export (ko03060)	[U]	Intracellular trafficking, secretion, and vesicular transport	Signal recognition particle, alpha subunit, N-terminal	Signal recognition particle 54 kDa protein 1 OS=Solanum lycopersicum OX=4081 PE=3 SV=1	U	Intracellular trafficking, secretion, and vesicular transport	hypothetical protein HYC85_006937 [Camellia sinensis]	molecular function: catalytic activity (GO:0003824);; molecular function: binding (GO:0005488);; cellular component: protein-containing complex (GO:0032991);; cellular component: cellular anatomical entity (GO:0110165);; biological process: cellular process (GO:0009987);; biological process: localization (GO:0051179)
maker-HiC_scaffold_5-snap-gene-64.9	maker-HiC_scaffold_5-snap-gene-64.9	25.961	1359	30.9873	1570	18.2589	991	51.9398	2839	45.5712	2631	31.7588	1711	0.00513634	0.869947	up	[V]	Defense mechanisms	Molecular Function: antiporter activity (GO:0015297);; Cellular Component: integral component of membrane (GO:0016021);; Molecular Function: xenobiotic transmembrane transporter activity (GO:0042910);;	K03327|5.1e-223|vvi:100249871|K03327 multidrug resistance protein, MATE family | (RefSeq) protein DETOXIFICATION 55	--	[R]	General function prediction only	MatE	Protein DETOXIFICATION 55 OS=Arabidopsis thaliana OX=3702 GN=DTX55 PE=2 SV=1	V	Defense mechanisms	hypothetical protein HYC85_019244 [Camellia sinensis]	molecular function: transporter activity (GO:0005215);; biological process: cellular process (GO:0009987);; biological process: localization (GO:0051179);; cellular component: cellular anatomical entity (GO:0110165)
maker-HiC_scaffold_5-snap-gene-706.36	maker-HiC_scaffold_5-snap-gene-706.36	8.73821	204	4.19882	94	5.58907	132	8.34783	199	83.0544	2116	135.011	3206	0.000170761	3.66024	up	[R]	General function prediction only	Molecular Function: chitinase activity (GO:0004568);; Biological Process: carbohydrate metabolic process (GO:0005975);; Biological Process: chitin catabolic process (GO:0006032);; Molecular Function: chitin binding (GO:0008061);; Biological Process: cell wall macromolecule catabolic process (GO:0016998);;	K01183|3.4e-92|vvi:100250948|K01183 chitinase [EC:3.2.1.14] | (RefSeq) endochitinase EP3	Amino sugar and nucleotide sugar metabolism (ko00520)	[R]	General function prediction only	Chitinase class I	Chitinase 4 OS=Oryza sativa subsp. japonica OX=39947 GN=Cht4 PE=2 SV=2	L	Replication, recombination and repair	hypothetical protein HYC85_019866 [Camellia sinensis]	molecular function: catalytic activity (GO:0003824);; biological process: metabolic process (GO:0008152);; molecular function: binding (GO:0005488);; biological process: cellular process (GO:0009987)
maker-HiC_scaffold_5-snap-gene-707.38	maker-HiC_scaffold_5-snap-gene-707.38	6.79595	216	3.8112	117	5.41335	175	4.0176	131	37.8606	1316	85.5397	2772	0.00286555	3.03531	up	[R]	General function prediction only	Molecular Function: chitinase activity (GO:0004568);; Biological Process: carbohydrate metabolic process (GO:0005975);; Biological Process: chitin catabolic process (GO:0006032);; Molecular Function: chitin binding (GO:0008061);; Biological Process: cell wall macromolecule catabolic process (GO:0016998);;	K01183|2.7e-120|vvi:100256098|K01183 chitinase [EC:3.2.1.14] | (RefSeq) endochitinase EP3	Amino sugar and nucleotide sugar metabolism (ko00520)	[R]	General function prediction only	Chitinase class I	Endochitinase EP3 OS=Arabidopsis thaliana OX=3702 GN=EP3 PE=1 SV=1	L	Replication, recombination and repair	chitinase [Camellia fraterna]	molecular function: catalytic activity (GO:0003824);; biological process: metabolic process (GO:0008152);; molecular function: binding (GO:0005488);; biological process: cellular process (GO:0009987)
maker-HiC_scaffold_5-snap-gene-718.4	maker-HiC_scaffold_5-snap-gene-718.4	3.61639	100	3.58767	95	2.01522	57	5.75014	162	10.6547	320	4.10286	115	0.00934462	1.22234	up	[IQR]	Lipid transport and metabolism;; Secondary metabolites biosynthesis, transport and catabolism;; General function prediction only	--	K00079|3.7e-123|vvi:100264726|K00079 carbonyl reductase 1 [EC:1.1.1.184 1.1.1.189 1.1.1.197] | (RefSeq) (+)-neomenthol dehydrogenase	Arachidonic acid metabolism (ko00590);; Folate biosynthesis (ko00790)	[Q]	Secondary metabolites biosynthesis, transport and catabolism	short chain dehydrogenase	(+)-neomenthol dehydrogenase OS=Arabidopsis thaliana OX=3702 GN=SDR1 PE=1 SV=1	Q	Secondary metabolites biosynthesis, transport and catabolism	(+)-neomenthol dehydrogenase [Camellia sinensis]	--
maker-HiC_scaffold_5-snap-gene-844.40	maker-HiC_scaffold_5-snap-gene-844.40	9.3247	336	7.29131	253	9.48644	347	3.88948	144	3.5457	140	6.17909	228	0.00265264	-0.857013	down	[QR]	Secondary metabolites biosynthesis, transport and catabolism;; General function prediction only	Molecular Function: oxidoreductase activity (GO:0016491);;	K19825|7.2e-163|nsy:104231555|K19825 2-alkenal reductase (NADP+) [EC:1.3.1.102] | (RefSeq) 2-alkenal reductase (NADP(+)-dependent)	--	[R]	General function prediction only	N-terminal domain of oxidoreductase	2-alkenal reductase (NADP(+)-dependent) OS=Nicotiana tabacum OX=4097 GN=DBR PE=1 SV=1	S	Function unknown	hypothetical protein HYC85_019903 [Camellia sinensis]	molecular function: catalytic activity (GO:0003824)
maker-HiC_scaffold_5-snap-gene-907.7	maker-HiC_scaffold_5-snap-gene-907.7	6.15781	226	2.92978	103	4.06874	151	5.50133	206	7.82191	313	30.205	1127	0.00200856	1.77392	up	--	--	Molecular Function: DNA binding (GO:0003677);; Cellular Component: nucleus (GO:0005634);; Biological Process: regulation of transcription, DNA-templated (GO:0006355);;	K00521|1.7e-43|cmos:111447866|K00521 ferric-chelate reductase [EC:1.16.1.7] | (RefSeq) ferric reduction oxidase 7, chloroplastic-like	--	--	--	No apical meristem (NAM) protein	NAC domain-containing protein 2 OS=Arabidopsis thaliana OX=3702 GN=NAC002 PE=1 SV=2	K	Transcription	hypothetical protein HYC85_019944 [Camellia sinensis]	molecular function: binding (GO:0005488);; cellular component: intracellular (GO:0005622);; cellular component: cellular anatomical entity (GO:0110165);; biological process: biological regulation (GO:0065007)
maker-HiC_scaffold_5-snap-gene-916.5	maker-HiC_scaffold_5-snap-gene-916.5	9.30513	874	7.90338	714	9.98837	953	4.35665	420	4.49625	463	7.43447	714	0.00758151	-0.660305	down	--	--	Molecular Function: isomerase activity (GO:0016853);;	K10728|0.0e+00|vvi:100260958|K10728 topoisomerase (DNA) II binding protein 1 | (RefSeq) DNA topoisomerase 2-binding protein 1-A	Homologous recombination (ko03440)	[L]	Replication, recombination and repair	twin BRCT domain	--	L	Replication, recombination and repair	hypothetical protein HYC85_020132 [Camellia sinensis]	molecular function: catalytic activity (GO:0003824)
maker-HiC_scaffold_6-snap-gene-1022.0	maker-HiC_scaffold_6-snap-gene-1022.0	70.6657	1520	54.0895	1118	59.763	1305	129.048	2841	104.079	2451	176.946	3884	1.61845e-07	1.22991	up	--	--	Molecular Function: lipid binding (GO:0008289);;	--	--	--	--	Late embryogenesis abundant protein	Protein SENESCENCE-ASSOCIATED GENE 21, mitochondrial OS=Arabidopsis thaliana OX=3702 GN=SAG21 PE=2 SV=1	S	Function unknown	protein SENESCENCE-ASSOCIATED GENE 21, mitochondrial-like [Camellia sinensis]	molecular function: binding (GO:0005488)
maker-HiC_scaffold_6-snap-gene-1038.5	maker-HiC_scaffold_6-snap-gene-1038.5	1.41991	156	1.95309	207	1.49446	167	0.918177	104	0.517098	63	0.710557	80	0.0025878	-1.09214	down	--	--	Molecular Function: metal ion binding (GO:0046872);;	K10728|0.0e+00|vvi:100257310|K10728 topoisomerase (DNA) II binding protein 1 | (RefSeq) BRCT domain-containing protein At4g02110	Homologous recombination (ko03440)	[L]	Replication, recombination and repair	BRCA1 C Terminus (BRCT) domain	BRCT domain-containing protein At4g02110 OS=Arabidopsis thaliana OX=3702 GN=At4g02110 PE=4 SV=3	L	Replication, recombination and repair	hypothetical protein TEA_006682 [Camellia sinensis var. sinensis]	molecular function: binding (GO:0005488)
maker-HiC_scaffold_6-snap-gene-1145.8	maker-HiC_scaffold_6-snap-gene-1145.8	9.82612	761	8.51005	633	8.97337	705	10.6983	848	11.8039	1000	20.606	1628	0.00692744	0.728114	up	[V]	Defense mechanisms	Molecular Function: ATP binding (GO:0005524);; Cellular Component: integral component of membrane (GO:0016021);; Molecular Function: ATPase activity (GO:0016887);;	K05681|8.2e-110|aip:107621880|K05681 ATP-binding cassette, subfamily G (WHITE), member 2 | (RefSeq) ABC transporter G family member 5-like	ABC transporters (ko02010)	[Q]	Secondary metabolites biosynthesis, transport and catabolism	ABC-2 type transporter	ABC transporter G family member 23 OS=Arabidopsis thaliana OX=3702 GN=ABCG23 PE=2 SV=1	Q	Secondary metabolites biosynthesis, transport and catabolism	ABC transporter G family member 23 [Camellia sinensis]	molecular function: binding (GO:0005488);; cellular component: cellular anatomical entity (GO:0110165);; molecular function: catalytic activity (GO:0003824)
maker-HiC_scaffold_6-snap-gene-1345.1	maker-HiC_scaffold_6-snap-gene-1345.1	2.43412	136	1.87551	101	0.871472	50	11.277	645	3.30584	202	1.67031	96	0.00953235	1.75231	up	--	--	Molecular Function: 1-phosphatidylinositol binding (GO:0005545);; Cellular Component: clathrin-coated vesicle (GO:0030136);; Molecular Function: clathrin binding (GO:0030276);; Biological Process: clathrin coat assembly (GO:0048268);;	K20043|8.7e-69|cann:107878180|K20043 clathrin coat assembly protein AP180 | (RefSeq) clathrin coat assembly protein AP180-like	--	[TU]	Signal transduction mechanisms;; Intracellular trafficking, secretion, and vesicular transport	ANTH domain	Putative clathrin assembly protein At1g03050 OS=Arabidopsis thaliana OX=3702 GN=At1g03050 PE=2 SV=1	--	--	putative clathrin assembly protein At1g03050 [Camellia sinensis]	molecular function: binding (GO:0005488);; cellular component: intracellular (GO:0005622);; cellular component: cellular anatomical entity (GO:0110165);; biological process: cellular process (GO:0009987)
maker-HiC_scaffold_6-snap-gene-644.22	maker-HiC_scaffold_6-snap-gene-644.22	1.15665	30	1.25017	31	1.12039	29	1.61845	42	5.67714	157	3.29608	85	0.00264721	1.63419	up	--	--	Molecular Function: oxidoreductase activity, acting on single donors with incorporation of molecular oxygen, incorporation of two atoms of oxygen (GO:0016702);;	K23953|1.4e-102|jre:108985159|K23953 plant cysteine oxidase [EC:1.13.11.-] | (RefSeq) plant cysteine oxidase 1-like isoform X1	--	[S]	Function unknown	PCO_ADO	Plant cysteine oxidase 1 OS=Arabidopsis thaliana OX=3702 GN=PCO1 PE=1 SV=1	S	Function unknown	plant cysteine oxidase 1-like isoform X2 [Camellia sinensis]	molecular function: catalytic activity (GO:0003824);; biological process: metabolic process (GO:0008152)
maker-HiC_scaffold_6-snap-gene-650.26	maker-HiC_scaffold_6-snap-gene-650.26	0.455645	12	0.634518	16	1.50267	40	0.455323	13	4.38574	126	5.91457	159	0.00943497	2.13554	up	--	--	Molecular Function: oxidoreductase activity, acting on single donors with incorporation of molecular oxygen, incorporation of two atoms of oxygen (GO:0016702);;	K23953|6.8e-108|jre:108985159|K23953 plant cysteine oxidase [EC:1.13.11.-] | (RefSeq) plant cysteine oxidase 1-like isoform X1	--	[S]	Function unknown	PCO_ADO	Plant cysteine oxidase 1 OS=Arabidopsis thaliana OX=3702 GN=PCO1 PE=1 SV=1	S	Function unknown	plant cysteine oxidase 1-like isoform X2 [Camellia sinensis]	molecular function: catalytic activity (GO:0003824);; biological process: metabolic process (GO:0008152)
maker-HiC_scaffold_6-snap-gene-815.19	maker-HiC_scaffold_6-snap-gene-815.19	0.53854	24	0.506912	21	0.223448	10	0.903508	40	1.78883	84	2.85538	125	0.000412559	2.14585	up	--	--	--	--	--	[R]	General function prediction only	Zinc finger, C2H2 type	Zinc finger protein WIP3 OS=Arabidopsis thaliana OX=3702 GN=WIP3 PE=2 SV=1	--	--	zinc finger protein WIP3-like [Camellia sinensis]	--
maker-HiC_scaffold_7-snap-gene-100.29	maker-HiC_scaffold_7-snap-gene-100.29	3.59626	70	5.31303	100	4.2261	84	8.89888	178	9.51673	203	7.24306	144	0.00140816	1.04709	up	--	--	--	--	--	--	--	--	--	--	--	--	--
maker-HiC_scaffold_7-snap-gene-1116.4	maker-HiC_scaffold_7-snap-gene-1116.4	3.65117	78	3.87152	79	3.02444	66	6.64841	145	6.01359	140	13.8342	300	0.000629272	1.38381	up	[V]	Defense mechanisms	Molecular Function: hydrolase activity (GO:0016787);;	K07766|5.6e-62|mesc:110602557|K07766 diphosphoinositol-polyphosphate diphosphatase [EC:3.6.1.52] | (RefSeq) nudix hydrolase 17, mitochondrial-like	--	[T]	Signal transduction mechanisms	NUDIX domain	Nudix hydrolase 18, mitochondrial OS=Arabidopsis thaliana OX=3702 GN=NUDT18 PE=2 SV=1	T	Signal transduction mechanisms	nudix hydrolase 18, mitochondrial-like [Camellia sinensis]	molecular function: catalytic activity (GO:0003824)
maker-HiC_scaffold_7-snap-gene-1146.21	maker-HiC_scaffold_7-snap-gene-1146.21	0.879271	30	1.1396	37	0.461645	16	0.377972	13	7.10528	258	22.1983	751	0.00532148	3.55905	up	[L]	Replication, recombination and repair	Molecular Function: nucleic acid binding (GO:0003676);;	--	--	--	--	Exonuclease	Protein NEN4 OS=Arabidopsis thaliana OX=3702 GN=NEN4 PE=2 SV=1	L	Replication, recombination and repair	hypothetical protein TEA_016719 [Camellia sinensis var. sinensis]	molecular function: binding (GO:0005488)
maker-HiC_scaffold_7-snap-gene-1163.62	maker-HiC_scaffold_7-snap-gene-1163.62	4.94528	210	2.36482	97	3.7161	160	3.85789	168	8.83961	410	34.1525	1477	0.000729341	2.13147	up	--	--	Molecular Function: UDP-glycosyltransferase activity (GO:0008194);;	K16266|1.3e-181|mesc:110627793|K16266 cyanohydrin UDP-glucosyltransferase [EC:2.4.1.-] | (RefSeq) linamarin synthase 2	Cyanoamino acid metabolism (ko00460)	[GC]	Carbohydrate transport and metabolism;; Energy production and conversion	UDP-glucoronosyl and UDP-glucosyl transferase	Linamarin synthase 2 OS=Manihot esculenta OX=3983 GN=UGT85K5 PE=1 SV=1	--	--	linamarin synthase 2-like isoform X1 [Camellia sinensis]	molecular function: catalytic activity (GO:0003824)
maker-HiC_scaffold_7-snap-gene-1163.64	maker-HiC_scaffold_7-snap-gene-1163.64	1.59331	68	0.4606	19	0.922504	40	1.36049	59	5.89187	273	13.8257	596	5.22198e-05	2.8624	up	--	--	Molecular Function: UDP-glycosyltransferase activity (GO:0008194);;	K16266|2.6e-182|mesc:110627793|K16266 cyanohydrin UDP-glucosyltransferase [EC:2.4.1.-] | (RefSeq) linamarin synthase 2	Cyanoamino acid metabolism (ko00460)	[GC]	Carbohydrate transport and metabolism;; Energy production and conversion	UDP-glucoronosyl and UDP-glucosyl transferase	Linamarin synthase 2 OS=Manihot esculenta OX=3983 GN=UGT85K5 PE=1 SV=1	--	--	UDP-glycosyltransferase 85K11 [Camellia sinensis]	molecular function: catalytic activity (GO:0003824)
maker-HiC_scaffold_7-snap-gene-1169.43	maker-HiC_scaffold_7-snap-gene-1169.43	1.09084	107	1.27523	120	0.537285	54	8.42886	842	2.16925	232	1.4398	144	0.00095487	2.14593	up	--	--	Molecular Function: actin binding (GO:0003779);;	--	--	--	--	KIP1-like protein	Kinase-interacting protein 1 OS=Petunia integrifolia OX=4103 GN=KIP1 PE=1 SV=1	S	Function unknown	kinase-interacting protein 1-like [Camellia sinensis]	molecular function: binding (GO:0005488)
maker-HiC_scaffold_7-snap-gene-1174.69	maker-HiC_scaffold_7-snap-gene-1174.69	4.65547	145	2.58291	77	4.66837	147	1.82114	58	1.84122	63	1.73469	55	0.00443442	-1.04095	down	[J]	Translation, ribosomal structure and biogenesis	Molecular Function: RNA binding (GO:0003723);; Biological Process: RNA processing (GO:0006396);; Molecular Function: RNA methyltransferase activity (GO:0008173);;	K03437|1.0e-124|vvi:100259536|K03437 RNA methyltransferase, TrmH family | (RefSeq) uncharacterized tRNA/rRNA methyltransferase YsgA-like	--	[J]	Translation, ribosomal structure and biogenesis	SpoU rRNA Methylase family	--	--	--	uncharacterized protein LOC114302946 [Camellia sinensis]	molecular function: binding (GO:0005488);; biological process: metabolic process (GO:0008152);; biological process: cellular process (GO:0009987);; molecular function: catalytic activity (GO:0003824)
maker-HiC_scaffold_7-snap-gene-121.2	maker-HiC_scaffold_7-snap-gene-121.2	26.5251	1283	19.389	901	23.0137	1130	33.1258	1640	35.6957	1891	51.6416	2549	7.26179e-05	0.883078	up	--	--	Molecular Function: intramolecular transferase activity (GO:0016866);; Biological Process: plant-type cell wall organization or biogenesis (GO:0071669);;	K13379|1.3e-199|vvi:100248032|K13379 reversibly glycosylated polypeptide / UDP-arabinopyranose mutase [EC:2.4.1.- 5.4.99.30] | (RefSeq) UDP-arabinopyranose mutase 3	Amino sugar and nucleotide sugar metabolism (ko00520)	--	--	Reversibly glycosylated polypeptide	Probable UDP-arabinopyranose mutase 2 OS=Solanum tuberosum OX=4113 GN=UPTG2 PE=1 SV=1	S	Function unknown	hypothetical protein HYC85_005713 [Camellia sinensis]	molecular function: catalytic activity (GO:0003824);; biological process: cellular process (GO:0009987)
maker-HiC_scaffold_7-snap-gene-1299.18	maker-HiC_scaffold_7-snap-gene-1299.18	0.425709	30	0.604671	41	0.165138	12	0.340585	25	1.04408	81	4.54501	327	0.0058161	2.31906	up	--	--	Cellular Component: integral component of membrane (GO:0016021);; Biological Process: transmembrane transport (GO:0055085);;	--	--	[T]	Signal transduction mechanisms	OPT oligopeptide transporter protein	Oligopeptide transporter 7 OS=Arabidopsis thaliana OX=3702 GN=OPT7 PE=2 SV=1	T	Signal transduction mechanisms	Oligopeptide transporter like [Actinidia chinensis var. chinensis]	cellular component: cellular anatomical entity (GO:0110165);; biological process: cellular process (GO:0009987);; biological process: localization (GO:0051179)
maker-HiC_scaffold_7-snap-gene-138.40	maker-HiC_scaffold_7-snap-gene-138.40	4.27316	172	3.88837	150	5.27998	215	7.31506	301	7.92143	348	6.97668	286	0.000322717	0.8172	up	--	--	Cellular Component: integral component of membrane (GO:0016021);;	--	--	--	--	--	--	--	--	hypothetical protein TEA_001730 [Camellia sinensis var. sinensis]	cellular component: cellular anatomical entity (GO:0110165)
maker-HiC_scaffold_7-snap-gene-1381.6	maker-HiC_scaffold_7-snap-gene-1381.6	1.28359	56	1.30328	55	0.87805	39	0.064554	3	0.11509	6	0.470887	21	0.00213739	-2.3489	down	--	--	Molecular Function: DNA binding (GO:0003677);;	K21596|7.0e-207|vvi:100260828|K21596 calmodulin-binding transcription activator | (RefSeq) calmodulin-binding transcription activator 4	--	[S]	Function unknown	Ankyrin repeats (many copies)	Calmodulin-binding transcription activator 4 OS=Arabidopsis thaliana OX=3702 GN=CAMTA4 PE=1 SV=1	L	Replication, recombination and repair	hypothetical protein TEA_023160 [Camellia sinensis var. sinensis]	molecular function: binding (GO:0005488)
maker-HiC_scaffold_7-snap-gene-1425.11	maker-HiC_scaffold_7-snap-gene-1425.11	20.8211	388	18.9695	340	20.5618	389	33.9677	647	38.2278	779	23.7857	452	0.00337737	0.760888	up	--	--	Molecular Function: cyclin-dependent protein serine/threonine kinase inhibitor activity (GO:0004861);; Cellular Component: nucleus (GO:0005634);; Biological Process: cell cycle arrest (GO:0007050);;	--	--	--	--	Cyclin-dependent kinase inhibitor	Cyclin-dependent kinase inhibitor 7 OS=Arabidopsis thaliana OX=3702 GN=KRP7 PE=1 SV=2	S	Function unknown	hypothetical protein HYC85_005449 [Camellia sinensis]	molecular function: molecular function regulator (GO:0098772);; biological process: biological regulation (GO:0065007);; cellular component: intracellular (GO:0005622);; cellular component: cellular anatomical entity (GO:0110165);; biological process: cellular process (GO:0009987)
maker-HiC_scaffold_7-snap-gene-1471.34	maker-HiC_scaffold_7-snap-gene-1471.34	41.6313	1416	46.7125	1527	29.284	1011	71.3211	2483	58.0104	2161	53.154	1846	0.00922774	0.712877	up	--	--	Molecular Function: peroxidase activity (GO:0004601);; Cellular Component: extracellular region (GO:0005576);; Biological Process: response to oxidative stress (GO:0006979);; Molecular Function: heme binding (GO:0020037);; Biological Process: hydrogen peroxide catabolic process (GO:0042744);; Molecular Function: metal ion binding (GO:0046872);;	K00430|4.8e-156|vvi:100266458|K00430 peroxidase [EC:1.11.1.7] | (RefSeq) peroxidase 73	Phenylpropanoid biosynthesis (ko00940)	--	--	Peroxidase	Peroxidase 73 OS=Arabidopsis thaliana OX=3702 GN=PER73 PE=1 SV=1	Q	Secondary metabolites biosynthesis, transport and catabolism	peroxidase 73-like isoform X1 [Camellia sinensis]	molecular function: catalytic activity (GO:0003824);; molecular function: antioxidant activity (GO:0016209);; biological process: metabolic process (GO:0008152);; biological process: cellular process (GO:0009987);; biological process: response to stimulus (GO:0050896);; biological process: detoxification (GO:0098754);; cellular component: cellular anatomical entity (GO:0110165);; molecular functi…
maker-HiC_scaffold_7-snap-gene-1785.0	maker-HiC_scaffold_7-snap-gene-1785.0	12.2036	386	11.2602	342	7.70776	247	6.63368	215	1.80838	63	1.94523	63	0.00622202	-1.4791	down	[IR]	Lipid transport and metabolism;; General function prediction only	Molecular Function: hydrolase activity, acting on ester bonds (GO:0016788);;	K01206|3.5e-75|thj:104825554|K01206 alpha-L-fucosidase [EC:3.2.1.51] | (RefSeq) alpha-L-fucosidase 3	Other glycan degradation (ko00511)	--	--	GDSL-like Lipase/Acylhydrolase	GDSL esterase/lipase At5g14450 OS=Arabidopsis thaliana OX=3702 GN=At5g14450 PE=2 SV=1	S	Function unknown	hypothetical protein HYC85_003896 [Camellia sinensis]	molecular function: catalytic activity (GO:0003824)
maker-HiC_scaffold_7-snap-gene-1900.47	maker-HiC_scaffold_7-snap-gene-1900.47	25.7845	858	28.353	907	22.339	755	28.0566	956	41.8443	1525	87.3911	2967	0.00361203	1.09215	up	[G]	Carbohydrate transport and metabolism	Molecular Function: hydrolase activity, hydrolyzing O-glycosyl compounds (GO:0004553);; Cellular Component: cell wall (GO:0005618);; Biological Process: xyloglucan metabolic process (GO:0010411);; Molecular Function: xyloglucan:xyloglucosyl transferase activity (GO:0016762);; Biological Process: cell wall biogenesis (GO:0042546);; Cellular Component: apoplast (GO:0048046);; Biological Process: ce…	K14504|5.1e-138|qsu:112022146|K14504 xyloglucan:xyloglucosyl transferase TCH4 [EC:2.4.1.207] | (RefSeq) xyloglucan endotransglucosylase/hydrolase protein 22-like	Plant hormone signal transduction (ko04075)	--	--	Glycosyl hydrolases family 16	Probable xyloglucan endotransglucosylase/hydrolase protein 23 OS=Arabidopsis thaliana OX=3702 GN=XTH23 PE=2 SV=1	G	Carbohydrate transport and metabolism	probable xyloglucan endotransglucosylase/hydrolase protein 23 [Camellia sinensis]	molecular function: catalytic activity (GO:0003824);; cellular component: cellular anatomical entity (GO:0110165);; biological process: metabolic process (GO:0008152);; biological process: cellular process (GO:0009987)
maker-HiC_scaffold_7-snap-gene-1903.1	maker-HiC_scaffold_7-snap-gene-1903.1	2.51663	69	2.91036	76	2.49435	69	3.99949	111	5.24738	156	6.3441	176	0.00111497	1.04338	up	[G]	Carbohydrate transport and metabolism	Molecular Function: hydrolase activity, hydrolyzing O-glycosyl compounds (GO:0004553);; Cellular Component: cell wall (GO:0005618);; Biological Process: xyloglucan metabolic process (GO:0010411);; Molecular Function: xyloglucan:xyloglucosyl transferase activity (GO:0016762);; Biological Process: cell wall biogenesis (GO:0042546);; Cellular Component: apoplast (GO:0048046);; Biological Process: ce…	K14504|2.9e-112|hbr:110646004|K14504 xyloglucan:xyloglucosyl transferase TCH4 [EC:2.4.1.207] | (RefSeq) probable xyloglucan endotransglucosylase/hydrolase protein 23	Plant hormone signal transduction (ko04075)	--	--	Glycosyl hydrolases family 16	Probable xyloglucan endotransglucosylase/hydrolase protein 23 OS=Arabidopsis thaliana OX=3702 GN=XTH23 PE=2 SV=1	G	Carbohydrate transport and metabolism	hypothetical protein HYC85_003844 [Camellia sinensis]	molecular function: catalytic activity (GO:0003824);; cellular component: cellular anatomical entity (GO:0110165);; biological process: metabolic process (GO:0008152);; biological process: cellular process (GO:0009987)
maker-HiC_scaffold_7-snap-gene-1909.0	maker-HiC_scaffold_7-snap-gene-1909.0	22.0198	734	25.2896	810	14.281	483	23.1135	789	38.5418	1407	71.6388	2437	0.00397844	1.15962	up	[G]	Carbohydrate transport and metabolism	Molecular Function: hydrolase activity, hydrolyzing O-glycosyl compounds (GO:0004553);; Cellular Component: cell wall (GO:0005618);; Biological Process: xyloglucan metabolic process (GO:0010411);; Molecular Function: xyloglucan:xyloglucosyl transferase activity (GO:0016762);; Biological Process: cell wall biogenesis (GO:0042546);; Cellular Component: apoplast (GO:0048046);; Biological Process: ce…	K14504|1.6e-139|qsu:112022146|K14504 xyloglucan:xyloglucosyl transferase TCH4 [EC:2.4.1.207] | (RefSeq) xyloglucan endotransglucosylase/hydrolase protein 22-like	Plant hormone signal transduction (ko04075)	--	--	Glycosyl hydrolases family 16	Probable xyloglucan endotransglucosylase/hydrolase protein 23 OS=Arabidopsis thaliana OX=3702 GN=XTH23 PE=2 SV=1	G	Carbohydrate transport and metabolism	probable xyloglucan endotransglucosylase/hydrolase protein 23 [Camellia sinensis]	molecular function: catalytic activity (GO:0003824);; cellular component: cellular anatomical entity (GO:0110165);; biological process: metabolic process (GO:0008152);; biological process: cellular process (GO:0009987)
maker-HiC_scaffold_7-snap-gene-1964.30	maker-HiC_scaffold_7-snap-gene-1964.30	6.08957	201	2.24211	72	5.08902	171	12.3371	417	49.6498	1795	76.3464	2572	4.19057e-10	3.42993	up	[G]	Carbohydrate transport and metabolism	Molecular Function: hydrolase activity, hydrolyzing O-glycosyl compounds (GO:0004553);; Cellular Component: cell wall (GO:0005618);; Biological Process: xyloglucan metabolic process (GO:0010411);; Molecular Function: xyloglucan:xyloglucosyl transferase activity (GO:0016762);; Biological Process: cell wall biogenesis (GO:0042546);; Cellular Component: apoplast (GO:0048046);; Biological Process: ce…	K14504|4.8e-136|jre:109009451|K14504 xyloglucan:xyloglucosyl transferase TCH4 [EC:2.4.1.207] | (RefSeq) probable xyloglucan endotransglucosylase/hydrolase protein 23	Plant hormone signal transduction (ko04075)	--	--	Glycosyl hydrolases family 16	Probable xyloglucan endotransglucosylase/hydrolase protein 23 OS=Arabidopsis thaliana OX=3702 GN=XTH23 PE=2 SV=1	G	Carbohydrate transport and metabolism	probable xyloglucan endotransglucosylase/hydrolase protein 23 [Camellia sinensis]	molecular function: catalytic activity (GO:0003824);; cellular component: cellular anatomical entity (GO:0110165);; biological process: metabolic process (GO:0008152);; biological process: cellular process (GO:0009987)
maker-HiC_scaffold_7-snap-gene-1974.14	maker-HiC_scaffold_7-snap-gene-1974.14	2.42585	81	1.51627	49	2.63287	89	5.01966	171	24.0864	875	39.6379	1342	2.03454e-09	3.43908	up	[G]	Carbohydrate transport and metabolism	Molecular Function: hydrolase activity, hydrolyzing O-glycosyl compounds (GO:0004553);; Cellular Component: cell wall (GO:0005618);; Biological Process: xyloglucan metabolic process (GO:0010411);; Molecular Function: xyloglucan:xyloglucosyl transferase activity (GO:0016762);; Biological Process: cell wall biogenesis (GO:0042546);; Cellular Component: apoplast (GO:0048046);; Biological Process: ce…	K14504|1.2e-135|jre:109009451|K14504 xyloglucan:xyloglucosyl transferase TCH4 [EC:2.4.1.207] | (RefSeq) probable xyloglucan endotransglucosylase/hydrolase protein 23	Plant hormone signal transduction (ko04075)	--	--	Glycosyl hydrolases family 16	Probable xyloglucan endotransglucosylase/hydrolase protein 23 OS=Arabidopsis thaliana OX=3702 GN=XTH23 PE=2 SV=1	G	Carbohydrate transport and metabolism	probable xyloglucan endotransglucosylase/hydrolase protein 23 [Camellia sinensis]	molecular function: catalytic activity (GO:0003824);; cellular component: cellular anatomical entity (GO:0110165);; biological process: metabolic process (GO:0008152);; biological process: cellular process (GO:0009987)
maker-HiC_scaffold_7-snap-gene-2025.0	maker-HiC_scaffold_7-snap-gene-2025.0	7.18619	375	2.2345	112	3.79515	201	5.15428	275	6.5997	377	25.2681	1345	0.00933846	1.53966	up	--		Molecular Function: protein kinase activity (GO:0004672);; Molecular Function: ATP binding (GO:0005524);;	K00924|7.7e-93|boe:106307512|K00924 kinase [EC:2.7.1.-] | (RefSeq) probable receptor-like protein kinase At3g55450 isoform X1	--	[T]	Signal transduction mechanisms	Protein tyrosine and serine/threonine kinase	Serine/threonine-protein kinase RIPK OS=Arabidopsis thaliana OX=3702 GN=RIPK PE=1 SV=1	T	Signal transduction mechanisms	serine/threonine-protein kinase RIPK-like [Camellia sinensis]	molecular function: catalytic activity (GO:0003824);; biological process: metabolic process (GO:0008152);; biological process: cellular process (GO:0009987);; molecular function: binding (GO:0005488)
maker-HiC_scaffold_7-snap-gene-3.0	maker-HiC_scaffold_7-snap-gene-3.0	1.7345	50	1.43391	39	1.22785	36	3.64631	106	3.26841	102	7.56416	219	6.79753e-05	1.76944	up	[IQR]	Lipid transport and metabolism;; Secondary metabolites biosynthesis, transport and catabolism;; General function prediction only	--	K09841|2.6e-11|mdm:103446486|K09841 xanthoxin dehydrogenase [EC:1.1.1.288] | (RefSeq) LOW QUALITY PROTEIN: xanthoxin dehydrogenase	Carotenoid biosynthesis (ko00906)	[R]	General function prediction only	Enoyl-(Acyl carrier protein) reductase	--	Q	Secondary metabolites biosynthesis, transport and catabolism	uncharacterized protein LOC114298932 [Camellia sinensis]	--
maker-HiC_scaffold_7-snap-gene-484.3	maker-HiC_scaffold_7-snap-gene-484.3	0.850378	60	0.683045	46	1.28139	91	1.38022	99	2.9147	223	7.17136	511	0.000149723	2.08574	up	[I]	Lipid transport and metabolism	Molecular Function: phospholipase D activity (GO:0004630);; Molecular Function: calcium ion binding (GO:0005509);; Cellular Component: membrane (GO:0016020);; Biological Process: lipid catabolic process (GO:0016042);; Biological Process: phosphatidylcholine metabolic process (GO:0046470);; Molecular Function: N-acylphosphatidylethanolamine-specific phospholipase D activity (GO:0070290);;	K01115|0.0e+00|tcc:18596120|K01115 phospholipase D1/2 [EC:3.1.4.4] | (RefSeq) phospholipase D alpha 4	Glycerophospholipid metabolism (ko00564);; Ether lipid metabolism (ko00565);; Endocytosis (ko04144)	[I]	Lipid transport and metabolism	Phospholipase D C terminal	Phospholipase D alpha 4 OS=Arabidopsis thaliana OX=3702 GN=PLDALPHA4 PE=2 SV=1	I	Lipid transport and metabolism	hypothetical protein HYC85_004223 [Camellia sinensis]	molecular function: catalytic activity (GO:0003824);; molecular function: binding (GO:0005488);; cellular component: cellular anatomical entity (GO:0110165);; biological process: metabolic process (GO:0008152);; biological process: cellular process (GO:0009987)
maker-HiC_scaffold_7-snap-gene-59.0	maker-HiC_scaffold_7-snap-gene-59.0	1.72557	73	1.09682	45	2.91469	125	0.354193	16	0.372367	18	0.978061	43	0.00533204	-1.62632	down	[R]	General function prediction only	--	K03549|5.5e-92|csat:104769726|K03549 KUP system potassium uptake protein | (RefSeq) potassium transporter 8-like isoform X1	--	--	--	NHL repeat	--	S	Function unknown	uncharacterized protein LOC114266502 [Camellia sinensis]	--
maker-HiC_scaffold_7-snap-gene-644.13	maker-HiC_scaffold_7-snap-gene-644.13	47.1892	1882	67.0007	2567	44.6799	1808	137.271	5603	131.209	5729	72.2922	2943	0.000277063	1.18775	up	--	--	--	K03097|1.1e-07|aip:107632886|K03097 casein kinase II subunit alpha [EC:2.7.11.1] | (RefSeq) casein kinase II subunit alpha-like isoform X3	Ribosome biogenesis in eukaryotes (ko03008);; Circadian rhythm - plant (ko04712)	--	--	Protein of unknown function (DUF642)	--	S	Function unknown	hypothetical protein HYC85_004344 [Camellia sinensis]	--
maker-HiC_scaffold_7-snap-gene-697.27	maker-HiC_scaffold_7-snap-gene-697.27	5.29973	173	6.31241	198	4.58098	152	10.8526	361	7.75573	276	10.7764	358	0.00112976	0.930267	up	--	--	Molecular Function: molecular_function (GO:0003674);; Molecular Function: catalytic activity (GO:0003824);; Molecular Function: diacylglycerol cholinephosphotransferase activity (GO:0004142);; Biological Process: lipid metabolic process (GO:0006629);; Biological Process: phospholipid metabolic process (GO:0006644);; Biological Process: glycerophospholipid metabolic process (GO:0006650);; Biologic…	--	--	--	--	PAP2 superfamily	Phosphatidylcholine:diacylglycerol cholinephosphotransferase 1 OS=Arabidopsis thaliana OX=3702 GN=ROD1 PE=1 SV=1	S	Function unknown	hypothetical protein HYC85_004371 [Camellia sinensis]	molecular function: catalytic activity (GO:0003824);; biological process: metabolic process (GO:0008152);; biological process: cellular process (GO:0009987)
maker-HiC_scaffold_7-snap-gene-930.31	maker-HiC_scaffold_7-snap-gene-930.31	0.950521	33	0.925061	31	0.329987	12	2.81515	95	2.84235	100	1.70254	56	0.00235086	1.71115	up	--	--	--	--	--	--	--	--	--	S	Function unknown	U-box domain-containing protein 33-like isoform X1 [Camellia sinensis]	--
maker-HiC_scaffold_8-snap-gene-1168.50	maker-HiC_scaffold_8-snap-gene-1168.50	0.631034	42	0.536275	34	0.821897	53	0.833221	56	0.496132	36	8.65872	580	0.00548248	2.37848	up	[E]	Amino acid transport and metabolism	Molecular Function: catalytic activity (GO:0003824);;	--	--	[R]	General function prediction only	Aminotransferase class-V	--	J	Translation, ribosomal structure and biogenesis	hypothetical protein HYC85_031045 [Camellia sinensis]	molecular function: catalytic activity (GO:0003824)
maker-HiC_scaffold_8-snap-gene-124.39	maker-HiC_scaffold_8-snap-gene-124.39	7.18666	298	7.94921	317	5.03957	213	13.9378	592	12.7059	578	16.854	714	1.54657e-05	1.1774	up	[P]	Inorganic ion transport and metabolism	Molecular Function: N,N-dimethylaniline monooxygenase activity (GO:0004499);; Molecular Function: flavin adenine dinucleotide binding (GO:0050660);; Molecular Function: NADP binding (GO:0050661);;	K11816|2.6e-158|oeu:111388559|K11816 indole-3-pyruvate monooxygenase [EC:1.14.13.168] | (RefSeq) probable indole-3-pyruvate monooxygenase YUCCA10	Tryptophan metabolism (ko00380)	[Q]	Secondary metabolites biosynthesis, transport and catabolism	Pyridine nucleotide-disulphide oxidoreductase	Probable indole-3-pyruvate monooxygenase YUCCA10 OS=Arabidopsis thaliana OX=3702 GN=YUC10 PE=2 SV=1	Q	Secondary metabolites biosynthesis, transport and catabolism	hypothetical protein HYC85_031196 [Camellia sinensis]	molecular function: catalytic activity (GO:0003824);; biological process: metabolic process (GO:0008152);; molecular function: binding (GO:0005488)
maker-HiC_scaffold_8-snap-gene-271.34	maker-HiC_scaffold_8-snap-gene-271.34	0.51594	33	0.758063	46	0.464119	30	2.05683	130	0.813534	57	10.4591	669	9.34446e-05	2.94604	up	[G]	Carbohydrate transport and metabolism	Molecular Function: pectate lyase activity (GO:0030570);; Biological Process: pectin catabolic process (GO:0045490);; Molecular Function: metal ion binding (GO:0046872);;	K01728|8.3e-220|vvi:100251082|K01728 pectate lyase [EC:4.2.2.2] | (RefSeq) probable pectate lyase 8	Pentose and glucuronate interconversions (ko00040)	--	--	Pectate lyase	Probable pectate lyase 8 OS=Arabidopsis thaliana OX=3702 GN=At3g07010 PE=2 SV=1	G	Carbohydrate transport and metabolism	probable pectate lyase 8 [Camellia sinensis]	molecular function: catalytic activity (GO:0003824);; biological process: metabolic process (GO:0008152);; molecular function: binding (GO:0005488)
maker-HiC_scaffold_8-snap-gene-276.26	maker-HiC_scaffold_8-snap-gene-276.26	0.688715	25	1.25913	43	1.41866	51	1.36196	50	3.86166	150	4.25432	154	0.00319899	1.55894	up	[R]	General function prediction only	Cellular Component: cellular_component (GO:0005575);; Cellular Component: intracellular (GO:0005622);; Cellular Component: obsolete cell (GO:0005623);; Cellular Component: nucleus (GO:0005634);; Cellular Component: nucleoplasm (GO:0005654);; Biological Process: regulation of carbohydrate metabolic process (GO:0006109);; Biological Process: regulation of sulfur utilization (GO:0006792);; Biologica…	K14152|1.2e-66|cpep:111783531|K14152 phosphoribosyl-ATP pyrophosphohydrolase / phosphoribosyl-AMP cyclohydrolase / histidinol dehydrogenase [EC:3.6.1.31 3.5.4.19 1.1.1.23] | (RefSeq) uncharacterized protein LOC111783531	Histidine metabolism (ko00340);; Biosynthesis of amino acids (ko01230)	--	--	Tetratricopeptide repeat	Protein SULFUR DEFICIENCY-INDUCED 1 OS=Arabidopsis thaliana OX=3702 GN=SDI1 PE=2 SV=1	S	Function unknown	protein SULFUR DEFICIENCY-INDUCED 1-like [Camellia sinensis]	cellular component: intracellular (GO:0005622);; cellular component: cellular anatomical entity (GO:0110165);; biological process: biological regulation (GO:0065007);; biological process: response to stimulus (GO:0050896);; biological process: cellular process (GO:0009987);; cellular component: protein-containing complex (GO:0032991)
maker-HiC_scaffold_8-snap-gene-387.26	maker-HiC_scaffold_8-snap-gene-387.26	2.39273	128	2.46928	127	1.84717	100	4.32799	236	4.2984	251	4.87418	265	5.87941e-05	1.08034	up	[QV]	Secondary metabolites biosynthesis, transport and catabolism;; Defense mechanisms	Molecular Function: monooxygenase activity (GO:0004497);; Molecular Function: iron ion binding (GO:0005506);; Molecular Function: oxidoreductase activity, acting on paired donors, with incorporation or reduction of molecular oxygen (GO:0016705);; Molecular Function: heme binding (GO:0020037);;	K13260|5.0e-197|fve:101304511|K13260 isoflavone/4'-methoxyisoflavone 2'-hydroxylase [EC:1.14.14.90 1.14.14.89] | (RefSeq) cytochrome P450 81E8-like	Isoflavonoid biosynthesis (ko00943)	[Q]	Secondary metabolites biosynthesis, transport and catabolism	Cytochrome P450	Cytochrome P450 81Q32 OS=Catharanthus roseus OX=4058 GN=CYP81Q32 PE=2 SV=1	Q	Secondary metabolites biosynthesis, transport and catabolism	cytochrome P450 81E8-like [Camellia sinensis]	molecular function: catalytic activity (GO:0003824);; biological process: metabolic process (GO:0008152);; molecular function: binding (GO:0005488)
maker-HiC_scaffold_8-snap-gene-445.24	maker-HiC_scaffold_8-snap-gene-445.24	22.4392	417	18.1506	324	21.1321	398	13.9307	265	10.9196	222	11.1185	211	0.00377757	-0.686425	down	--	--	Molecular Function: DNA binding (GO:0003677);; Molecular Function: DNA-directed 5'-3' RNA polymerase activity (GO:0003899);; Biological Process: transcription, DNA-templated (GO:0006351);; Molecular Function: protein dimerization activity (GO:0046983);;	K03020|5.4e-45|oeu:111402247|K03020 DNA-directed RNA polymerases I and III subunit RPAC2 | (RefSeq) DNA-directed RNA polymerases I and III subunit RPAC2-like	RNA polymerase (ko03020)	[K]	Transcription	RNA polymerase Rpb3/Rpb11 dimerisation domain	--	K	Transcription	DNA-directed RNA polymerases I and III subunit RPAC2 [Camellia sinensis]	molecular function: binding (GO:0005488);; molecular function: catalytic activity (GO:0003824);; biological process: metabolic process (GO:0008152);; biological process: cellular process (GO:0009987)
maker-HiC_scaffold_8-snap-gene-469.5	maker-HiC_scaffold_8-snap-gene-469.5	9.24622	753	8.00996	627	8.6509	715	13.9352	1161	14.3119	1276	10.2783	854	0.00303905	0.664566	up	[O]	Posttranslational modification, protein turnover, chaperones	Molecular Function: metalloendopeptidase activity (GO:0004222);; Molecular Function: monooxygenase activity (GO:0004497);; Molecular Function: iron ion binding (GO:0005506);; Molecular Function: ATP binding (GO:0005524);; Molecular Function: zinc ion binding (GO:0008270);; Cellular Component: integral component of membrane (GO:0016021);; Molecular Function: oxidoreductase activity, acting on pair…	K08956|0.0e+00|jre:109013007|K08956 AFG3 family protein [EC:3.4.24.-] | (RefSeq) ATP-dependent zinc metalloprotease FTSH 10, mitochondrial-like isoform X1	--	[O]	Posttranslational modification, protein turnover, chaperones	Peptidase family M41	ATP-dependent zinc metalloprotease FTSH 10, mitochondrial OS=Arabidopsis thaliana OX=3702 GN=FTSH10 PE=1 SV=1	O	Posttranslational modification, protein turnover, chaperones	ATP-dependent zinc metalloprotease FTSH 10, mitochondrial-like [Camellia sinensis]	molecular function: catalytic activity (GO:0003824);; biological process: metabolic process (GO:0008152);; molecular function: binding (GO:0005488);; cellular component: cellular anatomical entity (GO:0110165)
maker-HiC_scaffold_8-snap-gene-503.34	maker-HiC_scaffold_8-snap-gene-503.34	5.1661	363	3.63986	246	7.7226	550	1.9805	143	1.92584	148	3.09696	222	0.000573966	-1.14467	down	[O]	Posttranslational modification, protein turnover, chaperones	Molecular Function: ATP binding (GO:0005524);;	K03283|0.0e+00|sind:105171901|K03283 heat shock 70kDa protein 1/2/6/8 | (RefSeq) heat shock cognate 70 kDa protein 2-like	Spliceosome (ko03040);; Protein processing in endoplasmic reticulum (ko04141);; Endocytosis (ko04144)	[O]	Posttranslational modification, protein turnover, chaperones	Hsp70 protein	Heat shock cognate 70 kDa protein OS=Petunia hybrida OX=4102 GN=HSP70 PE=2 SV=1	O	Posttranslational modification, protein turnover, chaperones	heat shock cognate 70 kDa protein 2-like [Camellia sinensis]	molecular function: binding (GO:0005488)
maker-HiC_scaffold_8-snap-gene-516.1	maker-HiC_scaffold_8-snap-gene-516.1	1.11849	54	1.37086	64	0.678714	33	0.166937	9	0.450196	24	0.24357	12	0.00450644	-1.78032	down	--	--	--	--	--	--	--	--	BTB/POZ domain-containing protein At5g60050 OS=Arabidopsis thaliana OX=3702 GN=At5g60050 PE=2 SV=1	S	Function unknown	hypothetical protein TEA_014113 [Camellia sinensis var. sinensis]	--
maker-HiC_scaffold_8-snap-gene-546.45	maker-HiC_scaffold_8-snap-gene-546.45	2.34011	156	1.81507	116	1.03112	70	12.9136	879	2.80024	204	2.82127	192	0.00192102	1.9413	up	--	--	Cellular Component: integral component of membrane (GO:0016021);;	K14780|1.7e-78|dcr:108220614|K14780 ATP-dependent RNA helicase DHX37/DHR1 [EC:3.6.4.13] | (RefSeq) ATP-dependent RNA helicase DEAH13-like isoform X1	--	[G]	Carbohydrate transport and metabolism	Protein of unknown function, DUF604	--	G	Carbohydrate transport and metabolism	hypothetical protein HYC85_031785 [Camellia sinensis]	cellular component: cellular anatomical entity (GO:0110165)
maker-HiC_scaffold_8-snap-gene-716.23	maker-HiC_scaffold_8-snap-gene-716.23	1.69281	80	0.811658	37	1.47421	71	3.99363	193	27.2137	1400	14.713	706	3.28103e-10	3.60033	up	[Q]	Secondary metabolites biosynthesis, transport and catabolism	Biological Process: lipid metabolic process (GO:0006629);; Molecular Function: fatty-acyl-CoA reductase (alcohol-forming) activity (GO:0080019);; Molecular Function: alcohol-forming fatty acyl-CoA reductase activity (GO:0102965);;	K13356|1.2e-208|nta:107770654|K13356 alcohol-forming fatty acyl-CoA reductase [EC:1.2.1.84] | (RefSeq) alcohol-forming fatty acyl-CoA reductase-like	Cutin, suberine and wax biosynthesis (ko00073);; Peroxisome (ko04146)	[I]	Lipid transport and metabolism	Male sterility protein	Alcohol-forming fatty acyl-CoA reductase OS=Simmondsia chinensis OX=3999 PE=1 SV=1	I	Lipid transport and metabolism	alcohol-forming fatty acyl-CoA reductase-like isoform X1 [Camellia sinensis]	biological process: metabolic process (GO:0008152);; molecular function: catalytic activity (GO:0003824)
maker-HiC_scaffold_8-snap-gene-75.16	maker-HiC_scaffold_8-snap-gene-75.16	40.5055	1528	52.3406	1897	37.881	1450	55.1855	2131	169.395	6997	87.4926	3369	0.000585118	1.32602	up	--	--	Molecular Function: DNA binding (GO:0003677);; Molecular Function: DNA-binding transcription factor activity (GO:0003700);; Cellular Component: nucleus (GO:0005634);;	K09286|2.6e-70|jcu:105642565|K09286 EREBP-like factor | (RefSeq) ethylene-responsive transcription factor ERF073	--	--	--	AP2 domain	Ethylene-responsive transcription factor ERF071 OS=Arabidopsis thaliana OX=3702 GN=ERF071 PE=2 SV=1	K	Transcription	hypothetical protein HYC85_032279 [Camellia sinensis]	molecular function: binding (GO:0005488);; molecular function: transcription regulator activity (GO:0140110);; cellular component: intracellular (GO:0005622);; cellular component: cellular anatomical entity (GO:0110165)
maker-HiC_scaffold_8-snap-gene-892.20	maker-HiC_scaffold_8-snap-gene-892.20	11.1159	424	11.5722	424	10.7498	416	16.3255	637	16.8065	702	14.7552	575	0.00199775	0.603895	up	--	--	Molecular Function: molecular_function (GO:0003674);; Molecular Function: binding (GO:0005488);; Molecular Function: protein binding (GO:0005515);; Cellular Component: cellular_component (GO:0005575);; Cellular Component: intracellular (GO:0005622);; Cellular Component: obsolete cell (GO:0005623);; Cellular Component: cytoplasm (GO:0005737);; Biological Process: protein folding (GO:0006457);; Bio…	--	--	--	--	RbcX protein	Chaperonin-like RbcX protein 2, chloroplastic OS=Arabidopsis thaliana OX=3702 GN=RBCX2 PE=1 SV=1	S	Function unknown	chaperonin-like RbcX protein 2, chloroplastic [Camellia sinensis]	molecular function: binding (GO:0005488);; cellular component: intracellular (GO:0005622);; cellular component: cellular anatomical entity (GO:0110165);; biological process: cellular process (GO:0009987);; molecular function: protein folding chaperone (GO:0044183)
maker-HiC_scaffold_8-snap-gene-92.7	maker-HiC_scaffold_8-snap-gene-92.7	17.822	2588	20.8069	2867	17.5925	2594	22.7748	3358	31.9417	5078	25.4287	3769	0.00422563	0.593197	up	[V]	Defense mechanisms	Molecular Function: ATP binding (GO:0005524);; Cellular Component: integral component of membrane (GO:0016021);; Molecular Function: ATPase activity (GO:0016887);; Molecular Function: ATPase-coupled transmembrane transporter activity (GO:0042626);;	K05666|0.0e+00|dzi:111305078|K05666 ATP-binding cassette, subfamily C (CFTR/MRP), member 2 | (RefSeq) ABC transporter C family member 4-like isoform X1	ABC transporters (ko02010)	[Q]	Secondary metabolites biosynthesis, transport and catabolism	ABC transporter transmembrane region	ABC transporter C family member 14 OS=Arabidopsis thaliana OX=3702 GN=ABCC14 PE=1 SV=1	Q	Secondary metabolites biosynthesis, transport and catabolism	ABC transporter C family member 14-like [Camellia sinensis]	molecular function: binding (GO:0005488);; cellular component: cellular anatomical entity (GO:0110165);; molecular function: catalytic activity (GO:0003824);; molecular function: transporter activity (GO:0005215);; biological process: cellular process (GO:0009987);; biological process: localization (GO:0051179)
maker-HiC_scaffold_9-snap-gene-1060.65	maker-HiC_scaffold_9-snap-gene-1060.65	2.04158	64	2.31487	70	1.5967	51	3.39635	109	3.16114	108	4.15067	132	0.00872424	0.911077	up	--	--	--	--	--	--	--	Universal stress protein family	--	S	Function unknown	uncharacterized protein LOC114257946 [Camellia sinensis]	--
maker-HiC_scaffold_9-snap-gene-1089.25	maker-HiC_scaffold_9-snap-gene-1089.25	2.76868	93	1.59403	52	1.50652	52	1.08626	38	10.6878	392	7.92496	271	0.00765241	1.79702	up	--	--	--	--	--	--	--	Lateral organ boundaries (LOB) domain	LOB domain-containing protein 41 OS=Arabidopsis thaliana OX=3702 GN=LBD41 PE=2 SV=1	S	Function unknown	LOB domain-containing protein 41-like [Camellia sinensis]	--
maker-HiC_scaffold_9-snap-gene-112.7	maker-HiC_scaffold_9-snap-gene-112.7	5.77436	337	2.42071	136	6.54332	387	5.27584	315	12.4481	794	33.2746	1978	0.00101079	1.85703	up	[G]	Carbohydrate transport and metabolism	Molecular Function: hydrolase activity, hydrolyzing O-glycosyl compounds (GO:0004553);; Biological Process: carbohydrate metabolic process (GO:0005975);;	K01193|1.2e-255|egr:104449979|K01193 beta-fructofuranosidase [EC:3.2.1.26] | (RefSeq) beta-fructofuranosidase, insoluble isoenzyme CWINV1	Galactose metabolism (ko00052);; Starch and sucrose metabolism (ko00500)	[G]	Carbohydrate transport and metabolism	Glycosyl hydrolases family 32 N-terminal domain	Beta-fructofuranosidase, insoluble isoenzyme CWINV1 OS=Arabidopsis thaliana OX=3702 GN=CWINV1 PE=1 SV=1	G	Carbohydrate transport and metabolism	beta-fructofuranosidase, insoluble isoenzyme CWINV1-like isoform X2 [Camellia sinensis]	molecular function: catalytic activity (GO:0003824);; biological process: metabolic process (GO:0008152)
maker-HiC_scaffold_9-snap-gene-134.26	maker-HiC_scaffold_9-snap-gene-134.26	39.8071	1162	24.5	687	24.7712	734	61.8555	1848	52.7903	1687	63.6207	1895	2.1669e-05	1.0836	up	--	--	Molecular Function: phosphatase activity (GO:0016791);; Molecular Function: metal ion binding (GO:0046872);;	K13248|2.8e-130|tcc:18596109|K13248 pyridoxal phosphate phosphatase PHOSPHO2 [EC:3.1.3.74] | (RefSeq) inorganic pyrophosphatase 2	Vitamin B6 metabolism (ko00750)	[R]	General function prediction only	Putative Phosphatase	Inorganic pyrophosphatase 1 OS=Arabidopsis thaliana OX=3702 GN=PS2 PE=1 SV=1	S	Function unknown	inorganic pyrophosphatase 1-like [Camellia sinensis]	molecular function: catalytic activity (GO:0003824);; molecular function: binding (GO:0005488)
maker-HiC_scaffold_9-snap-gene-36.0	maker-HiC_scaffold_9-snap-gene-36.0	17.3565	1701	20.7384	1953	18.759	1866	26.2957	2637	23.8954	2564	32.7236	3273	0.00116582	0.620593	up	[GI]	Carbohydrate transport and metabolism;; Lipid transport and metabolism	Molecular Function: enzyme inhibitor activity (GO:0004857);; Cellular Component: integral component of membrane (GO:0016021);; Molecular Function: pectinesterase activity (GO:0030599);; Biological Process: cell wall modification (GO:0042545);; Molecular Function: aspartyl esterase activity (GO:0045330);; Biological Process: pectin catabolic process (GO:0045490);;	K01051|5.2e-303|hbr:110634634|K01051 pectinesterase [EC:3.1.1.11] | (RefSeq) uncharacterized protein LOC110634634	Pentose and glucuronate interconversions (ko00040)	--	--	Pectinesterase	Pectinesterase 3 OS=Phaseolus vulgaris OX=3885 GN=MPE3 PE=2 SV=1	G	Carbohydrate transport and metabolism	uncharacterized protein LOC117922363 [Vitis riparia]	molecular function: molecular function regulator (GO:0098772);; biological process: biological regulation (GO:0065007);; cellular component: cellular anatomical entity (GO:0110165);; molecular function: catalytic activity (GO:0003824);; biological process: cellular process (GO:0009987);; biological process: metabolic process (GO:0008152)
maker-HiC_scaffold_9-snap-gene-360.15	maker-HiC_scaffold_9-snap-gene-360.15	6.08894	239	5.78374	218	3.01586	120	12.3214	494	10.4291	447	7.11644	285	0.00513	1.08397	up	[M]	Cell wall/membrane/envelope biogenesis	Molecular Function: catalytic activity (GO:0003824);;	K09753|1.2e-154|vvi:100251623|K09753 cinnamoyl-CoA reductase [EC:1.2.1.44] | (RefSeq) cinnamoyl-CoA reductase 1	Phenylpropanoid biosynthesis (ko00940)	[V]	Defense mechanisms	NAD dependent epimerase/dehydratase family	Cinnamoyl-CoA reductase 1 OS=Arabidopsis thaliana OX=3702 GN=CCR1 PE=1 SV=1	V	Defense mechanisms	hypothetical protein HYC85_028619 [Camellia sinensis]	molecular function: catalytic activity (GO:0003824)
maker-HiC_scaffold_9-snap-gene-362.1	maker-HiC_scaffold_9-snap-gene-362.1	10.4464	411	13.055	493	8.86552	354	18.1533	730	17.2147	741	17.4577	700	0.00137909	0.781567	up	[M]	Cell wall/membrane/envelope biogenesis	Molecular Function: catalytic activity (GO:0003824);;	K09753|4.0e-155|vvi:100251623|K09753 cinnamoyl-CoA reductase [EC:1.2.1.44] | (RefSeq) cinnamoyl-CoA reductase 1	Phenylpropanoid biosynthesis (ko00940)	[V]	Defense mechanisms	NAD dependent epimerase/dehydratase family	Cinnamoyl-CoA reductase 1 OS=Arabidopsis thaliana OX=3702 GN=CCR1 PE=1 SV=1	V	Defense mechanisms	hypothetical protein HYC85_028619 [Camellia sinensis]	molecular function: catalytic activity (GO:0003824)
maker-HiC_scaffold_9-snap-gene-411.31	maker-HiC_scaffold_9-snap-gene-411.31	6.67682	345	10.6347	528	7.24788	380	22.8701	1210	13.0933	741	12.7263	672	0.00202728	1.07584	up	--	--	Molecular Function: aspartic-type endopeptidase activity (GO:0004190);;	K22683|4.6e-75|han:110891469|K22683 aspartyl protease family protein [EC:3.4.23.-] | (RefSeq) aspartyl protease family protein 2-like	--	[O]	Posttranslational modification, protein turnover, chaperones	Xylanase inhibitor N-terminal	Aspartyl protease family protein At5g10770 OS=Arabidopsis thaliana OX=3702 GN=At5g10770 PE=2 SV=1	O	Posttranslational modification, protein turnover, chaperones	aspartyl protease family protein At5g10770 [Camellia sinensis]	molecular function: catalytic activity (GO:0003824);; biological process: metabolic process (GO:0008152)
maker-HiC_scaffold_9-snap-gene-884.2	maker-HiC_scaffold_9-snap-gene-884.2	36.4451	653	33.2513	573	35.4434	645	123.438	2263	100.779	1977	61.0002	1116	3.14189e-07	1.53944	up	--	--	--	--	--	--	--	--	--	--	--	hypothetical protein PanWU01x14_174990 [Parasponia andersonii]	--
maker-HiC_scaffold_9-snap-gene-953.34	maker-HiC_scaffold_9-snap-gene-953.34	2.01841	89	2.87643	122	3.23674	145	0.839711	38	1.19798	58	0.949509	43	0.00028924	-1.35232	down	--	--	Biological Process: signal transduction (GO:0007165);;	--	--	--	--	Putative nuclear localisation signal	Ninja-family protein AFP3 OS=Arabidopsis thaliana OX=3702 GN=AFP3 PE=1 SV=1	S	Function unknown	ninja-family protein AFP3-like [Camellia sinensis]	biological process: cellular process (GO:0009987);; biological process: biological regulation (GO:0065007)
snap_masked-HiC_scaffold_1-processed-gene-1330.17	snap_masked-HiC_scaffold_1-processed-gene-1330.17	0.558156	42	0.328199	24	0.525836	40	0.714627	55	0.979948	80	1.21808	92	0.00930682	1.1099	up	--	--	Molecular Function: molecular_function (GO:0003674);; Molecular Function: nucleic acid binding (GO:0003676);; Molecular Function: RNA binding (GO:0003723);; Molecular Function: catalytic activity (GO:0003824);; Molecular Function: nuclease activity (GO:0004518);; Molecular Function: endonuclease activity (GO:0004519);; Molecular Function: binding (GO:0005488);; Cellular Component: cellular_compon…	K22262|3.5e-142|qsu:112034235|K22262 WD repeat and FYVE domain-containing protein 3 | (RefSeq) protein SPIRRIG	--	[R]	General function prediction only	PPR repeat family	Pentatricopeptide repeat-containing protein At4g21300 OS=Arabidopsis thaliana OX=3702 GN=PCMP-E36 PE=3 SV=1	I	Lipid transport and metabolism	pentatricopeptide repeat-containing protein At4g21300-like [Camellia sinensis]	molecular function: binding (GO:0005488);; molecular function: catalytic activity (GO:0003824);; biological process: metabolic process (GO:0008152);; biological process: cellular process (GO:0009987);; cellular component: intracellular (GO:0005622);; cellular component: cellular anatomical entity (GO:0110165)
snap_masked-HiC_scaffold_1-processed-gene-1658.7	snap_masked-HiC_scaffold_1-processed-gene-1658.7	1.30085	39	1.37538	40	1.18524	36	2.97762	91	2.83962	93	2.36766	72	0.00229434	1.16088	up	--	--	Cellular Component: integral component of membrane (GO:0016021);;	K19041|5.0e-55|cmax:111498996|K19041 E3 ubiquitin-protein ligase RNF38/44 [EC:2.3.2.27] | (RefSeq) RING-H2 finger protein ATL52-like	--	[O]	Posttranslational modification, protein turnover, chaperones	Ring finger domain	RING-H2 finger protein ATL52 OS=Arabidopsis thaliana OX=3702 GN=ATL52 PE=2 SV=1	O	Posttranslational modification, protein turnover, chaperones	hypothetical protein HYC85_010596 [Camellia sinensis]	cellular component: cellular anatomical entity (GO:0110165)
snap_masked-HiC_scaffold_1-processed-gene-681.33	snap_masked-HiC_scaffold_1-processed-gene-681.33	0.227336	15	0.279856	18	0.195745	13	1.02379	68	0.814783	58	0.581373	39	0.000631489	1.85025	up	--		Molecular Function: protein serine/threonine kinase activity (GO:0004674);; Molecular Function: ATP binding (GO:0005524);; Cellular Component: integral component of membrane (GO:0016021);;	K13417|2.0e-56|bna:111204599|K13417 somatic embryogenesis receptor kinase 4 [EC:2.7.10.1 2.7.11.1] | (RefSeq) somatic embryogenesis receptor kinase 4-like	Plant-pathogen interaction (ko04626)	--	--	Protein kinase domain	G-type lectin S-receptor-like serine/threonine-protein kinase LECRK2 OS=Oryza sativa subsp. indica OX=39946 GN=LECRK2 PE=2 SV=1	T	Signal transduction mechanisms	G-type lectin S-receptor-like serine/threonine-protein kinase LECRK2 [Camellia sinensis]	molecular function: catalytic activity (GO:0003824);; biological process: metabolic process (GO:0008152);; biological process: cellular process (GO:0009987);; molecular function: binding (GO:0005488);; cellular component: cellular anatomical entity (GO:0110165)
snap_masked-HiC_scaffold_10-processed-gene-1759.14	snap_masked-HiC_scaffold_10-processed-gene-1759.14	1.48406	82	1.44614	77	1.54262	87	1.94167	110	3.06252	186	3.08673	174	0.00276353	0.931978	up	[QV]	Secondary metabolites biosynthesis, transport and catabolism;; Defense mechanisms	Molecular Function: monooxygenase activity (GO:0004497);; Molecular Function: iron ion binding (GO:0005506);; Molecular Function: oxidoreductase activity, acting on paired donors, with incorporation or reduction of molecular oxygen (GO:0016705);; Molecular Function: heme binding (GO:0020037);;	K13260|9.9e-196|mdm:103401458|K13260 isoflavone/4'-methoxyisoflavone 2'-hydroxylase [EC:1.14.14.90 1.14.14.89] | (RefSeq) cytochrome P450 81E8-like	Isoflavonoid biosynthesis (ko00943)	[Q]	Secondary metabolites biosynthesis, transport and catabolism	Cytochrome P450	Cytochrome P450 81Q32 OS=Catharanthus roseus OX=4058 GN=CYP81Q32 PE=2 SV=1	Q	Secondary metabolites biosynthesis, transport and catabolism	cytochrome P450 81E8-like [Camellia sinensis]	molecular function: catalytic activity (GO:0003824);; biological process: metabolic process (GO:0008152);; molecular function: binding (GO:0005488)
snap_masked-HiC_scaffold_10-processed-gene-1933.47	snap_masked-HiC_scaffold_10-processed-gene-1933.47	0.832879	30	0.974564	33	1.70219	61	4.27808	154	3.53352	136	2.28819	82	0.000337926	1.62356	up	[G]	Carbohydrate transport and metabolism	Biological Process: lipid metabolic process (GO:0006629);; Molecular Function: phosphoric diester hydrolase activity (GO:0008081);;	--	--	--	--	--	PI-PLC X domain-containing protein At5g67130 OS=Arabidopsis thaliana OX=3702 GN=At5g67130 PE=1 SV=1	S	Function unknown	hypothetical protein TEA_015371 [Camellia sinensis var. sinensis]	biological process: metabolic process (GO:0008152);; molecular function: catalytic activity (GO:0003824)
snap_masked-HiC_scaffold_11-processed-gene-121.26	snap_masked-HiC_scaffold_11-processed-gene-121.26	5.0722	133	3.40677	86	3.62931	97	4.23092	114	19.4972	560	21.6852	581	0.000184777	1.96656	up	--	--	Molecular Function: hydrolase activity, hydrolyzing O-glycosyl compounds (GO:0004553);; Biological Process: carbohydrate metabolic process (GO:0005975);;	K01183|2.6e-132|oeu:111391841|K01183 chitinase [EC:3.2.1.14] | (RefSeq) hevamine-A-like	Amino sugar and nucleotide sugar metabolism (ko00520)	[M]	Cell wall/membrane/envelope biogenesis	Glycosyl hydrolases family 18	Hevamine-A OS=Hevea brasiliensis OX=3981 PE=1 SV=2	G	Carbohydrate transport and metabolism	hevamine-A-like [Camellia sinensis]	molecular function: catalytic activity (GO:0003824);; biological process: metabolic process (GO:0008152)
snap_masked-HiC_scaffold_11-processed-gene-1719.39	snap_masked-HiC_scaffold_11-processed-gene-1719.39	4.93687	101	5.80864	114	6.22766	129	14.2007	295	30.057	668	4.70309	98	0.00443291	1.62154	up	--	--	Cellular Component: integral component of membrane (GO:0016021);;	--	--	--	--	--	--	--	--	uncharacterized protein LOC114302658 [Camellia sinensis]	cellular component: cellular anatomical entity (GO:0110165)
snap_masked-HiC_scaffold_11-processed-gene-1734.42	snap_masked-HiC_scaffold_11-processed-gene-1734.42	12.8098	278	11.2186	234	8.54002	188	29.2478	649	47.5143	1127	8.34108	185	0.0056616	1.47958	up	--	--	Cellular Component: integral component of membrane (GO:0016021);;	--	--	--	--	--	--	--	--	uncharacterized protein LOC114302658 [Camellia sinensis]	cellular component: cellular anatomical entity (GO:0110165)
snap_masked-HiC_scaffold_11-processed-gene-354.16	snap_masked-HiC_scaffold_11-processed-gene-354.16	9.71337	94	7.16165	67	13.2577	130	9.99912	99	19.4045	206	42.1406	416	0.00879864	1.31587	up	--	--	--	--	--	--	--	--	--	--	--	hypothetical protein HYC85_013720 [Camellia sinensis]	--
snap_masked-HiC_scaffold_11-processed-gene-480.15	snap_masked-HiC_scaffold_11-processed-gene-480.15	1.10814	31	0.407791	11	1.00741	29	1.83485	52	1.92866	59	25.0743	707	6.0357e-05	3.53341	up	--	--	Cellular Component: integral component of membrane (GO:0016021);; Molecular Function: transferase activity, transferring acyl groups (GO:0016746);;	K13508|2.1e-145|tcc:18586046|K13508 glycerol-3-phosphate acyltransferase [EC:2.3.1.15 2.3.1.198] | (RefSeq) glycerol-3-phosphate acyltransferase 5	Glycerolipid metabolism (ko00561);; Glycerophospholipid metabolism (ko00564)	--	--	Acyltransferase	Glycerol-3-phosphate acyltransferase 5 OS=Arabidopsis thaliana OX=3702 GN=GPAT5 PE=1 SV=1	I	Lipid transport and metabolism	hypothetical protein HYC85_013793 [Camellia sinensis]	cellular component: cellular anatomical entity (GO:0110165);; molecular function: catalytic activity (GO:0003824)
snap_masked-HiC_scaffold_12-processed-gene-106.9	snap_masked-HiC_scaffold_12-processed-gene-106.9	17.1079	725	15.0235	612	19.154	824	8.03819	349	10.3129	479	9.15039	396	1.89133e-05	-0.809524	down	[IQ]	Lipid transport and metabolism;; Secondary metabolites biosynthesis, transport and catabolism	Molecular Function: ligase activity (GO:0016874);;	K01904|8.0e-136|nnu:104592940|K01904 4-coumarate--CoA ligase [EC:6.2.1.12] | (RefSeq) 4-coumarate--CoA ligase-like 9	Ubiquinone and other terpenoid-quinone biosynthesis (ko00130);; Phenylpropanoid biosynthesis (ko00940)	[I]	Lipid transport and metabolism	AMP-binding enzyme	4-coumarate--CoA ligase-like 9 OS=Arabidopsis thaliana OX=3702 GN=4CLL9 PE=1 SV=2	I	Lipid transport and metabolism	4-coumarate--CoA ligase-like 9 [Camellia sinensis]	molecular function: catalytic activity (GO:0003824)
snap_masked-HiC_scaffold_12-processed-gene-1376.18	snap_masked-HiC_scaffold_12-processed-gene-1376.18	2.47511	22	1.46723	13	0.774824	7	4.35581	39	17.6415	165	23.6742	207	2.27034e-06	3.25346	up	--	--	Cellular Component: integral component of membrane (GO:0016021);;	--	--	--	--	--	--	--	--	hypothetical protein TEA_019408 [Camellia sinensis var. sinensis]	cellular component: cellular anatomical entity (GO:0110165)
snap_masked-HiC_scaffold_12-processed-gene-1376.19	snap_masked-HiC_scaffold_12-processed-gene-1376.19	2.82725	25	8.41047	69	3.46863	31	5.86775	52	33.2208	311	51.8249	452	0.000158493	2.63948	up	--	--	Cellular Component: integral component of membrane (GO:0016021);;	--	--	--	--	--	--	--	--	hypothetical protein TEA_019408 [Camellia sinensis var. sinensis]	cellular component: cellular anatomical entity (GO:0110165)
snap_masked-HiC_scaffold_12-processed-gene-231.34	snap_masked-HiC_scaffold_12-processed-gene-231.34	6.65406	174	7.41543	186	5.01767	133	13.6093	363	10.7222	306	8.47518	226	0.00887956	0.864403	up	--	--	--	--	--	--	--	NB-ARC domain	--	--	--	uncharacterized protein LOC114270470 [Camellia sinensis]	--
snap_masked-HiC_scaffold_13-processed-gene-1121.24	snap_masked-HiC_scaffold_13-processed-gene-1121.24	1.42534	128	1.05802	92	0.983751	90	1.5506	143	2.00356	197	2.14291	197	0.00905168	0.791052	up	[R]	General function prediction only	Molecular Function: ADP binding (GO:0043531);;	K13459|4.2e-150|vvi:100246175|K13459 disease resistance protein RPS2 | (RefSeq) probable disease resistance protein At4g27220	Plant-pathogen interaction (ko04626)	[T]	Signal transduction mechanisms	NB-ARC domain	Disease resistance protein At4g27190 OS=Arabidopsis thaliana OX=3702 GN=At4g27190 PE=2 SV=1	T	Signal transduction mechanisms	disease resistance protein At4g27190-like isoform X1 [Camellia sinensis]	molecular function: binding (GO:0005488)
snap_masked-HiC_scaffold_13-processed-gene-1206.16	snap_masked-HiC_scaffold_13-processed-gene-1206.16	26.4708	432	20.0874	315	22.258	369	33.2145	555	32.3115	577	37.512	625	0.000824258	0.665476	up	[F]	Nucleotide transport and metabolism	Molecular Function: ATP binding (GO:0005524);; Biological Process: nucleobase-containing compound metabolic process (GO:0006139);; Molecular Function: nucleobase-containing compound kinase activity (GO:0019205);;	K00939|3.7e-89|sind:105161416|K00939 adenylate kinase [EC:2.7.4.3] | (RefSeq) adenylate kinase	Purine metabolism (ko00230);; Thiamine metabolism (ko00730)	[F]	Nucleotide transport and metabolism	Adenylate kinase	Adenylate kinase 1, chloroplastic OS=Arabidopsis thaliana OX=3702 GN=ADK PE=1 SV=1	F	Nucleotide transport and metabolism	adenylate kinase-like [Camellia sinensis]	molecular function: binding (GO:0005488);; biological process: metabolic process (GO:0008152);; biological process: cellular process (GO:0009987);; molecular function: catalytic activity (GO:0003824)
snap_masked-HiC_scaffold_13-processed-gene-1447.4	snap_masked-HiC_scaffold_13-processed-gene-1447.4	43.9014	2359	42.5053	2195	37.843	2064	64.6105	3554	60.3438	3551	50.7181	2782	0.00391584	0.586415	up	[I]	Lipid transport and metabolism	Biological Process: lipid metabolic process (GO:0006629);; Cellular Component: integral component of membrane (GO:0016021);; Molecular Function: oxidoreductase activity, acting on paired donors, with oxidation of a pair of donors resulting in the reduction of molecular oxygen to two molecules of water (GO:0016717);;	K10257|3.2e-197|jre:109015144|K10257 acyl-lipid omega-3 desaturase [EC:1.14.19.25 1.14.19.35 1.14.19.36] | (RefSeq) omega-3 fatty acid desaturase, chloroplastic-like	--	--	--	Domain of unknown function (DUF3474)	Omega-3 fatty acid desaturase, chloroplastic OS=Sesamum indicum OX=4182 GN=FAD7 PE=2 SV=1	I	Lipid transport and metabolism	omega-3 fatty acid desaturase, chloroplastic-like [Camellia sinensis]	biological process: metabolic process (GO:0008152);; cellular component: cellular anatomical entity (GO:0110165);; molecular function: catalytic activity (GO:0003824)
snap_masked-HiC_scaffold_15-processed-gene-15.22	snap_masked-HiC_scaffold_15-processed-gene-15.22	8.84521	125	2.71266	37	10.3616	148	17.3281	250	3.98128	62	302.84	4346	0.00885606	3.93068	up	--	--	--	--	--	--	--	Protein of unknown function, DUF538	--	S	Function unknown	uncharacterized protein LOC114304116 [Camellia sinensis]	--
snap_masked-HiC_scaffold_2-processed-gene-233.10	snap_masked-HiC_scaffold_2-processed-gene-233.10	3.10044	115	1.78275	64	6.7144	251	1.12236	43	0.65169	27	1.83104	69	0.00543605	-1.57217	down	--	--	Cellular Component: integral component of membrane (GO:0016021);;	--	--	--	--	Plant protein of unknown function	UPF0481 protein At3g47200 OS=Arabidopsis thaliana OX=3702 GN=At3g47200 PE=2 SV=1	S	Function unknown	UPF0481 protein At3g47200-like [Camellia sinensis]	cellular component: cellular anatomical entity (GO:0110165)
snap_masked-HiC_scaffold_3-processed-gene-820.18	snap_masked-HiC_scaffold_3-processed-gene-820.18	4.22545	49	0.533144	6	0.727067	9	5.67986	68	11.6908	148	17.3945	206	0.000378975	2.71508	up	--	--	Biological Process: cellular response to hypoxia (GO:0071456);;	--	--	--	--	Cotton fibre expressed protein	--	S	Function unknown	hypothetical protein HYC85_007674 [Camellia sinensis]	biological process: cellular process (GO:0009987);; biological process: response to stimulus (GO:0050896)
snap_masked-HiC_scaffold_3-processed-gene-906.31	snap_masked-HiC_scaffold_3-processed-gene-906.31	1.12853	31	1.83425	48	2.7561	76	0.437974	13	0.352508	11	0.656261	19	0.00192099	-1.82693	down	--	--	Molecular Function: protein kinase activity (GO:0004672);; Molecular Function: ATP binding (GO:0005524);; Cellular Component: integral component of membrane (GO:0016021);;	K13418|1.6e-31|mcha:111008397|K13418 somatic embryogenesis receptor kinase 1 [EC:2.7.10.1 2.7.11.1] | (RefSeq) somatic embryogenesis receptor kinase 2-like	--	--	--	Leucine rich repeat	Probable LRR receptor-like serine/threonine-protein kinase At5g63710 OS=Arabidopsis thaliana OX=3702 GN=At5g63710 PE=1 SV=1	T	Signal transduction mechanisms	probable LRR receptor-like serine/threonine-protein kinase At5g63710 isoform X7 [Camellia sinensis]	molecular function: catalytic activity (GO:0003824);; biological process: metabolic process (GO:0008152);; biological process: cellular process (GO:0009987);; molecular function: binding (GO:0005488);; cellular component: cellular anatomical entity (GO:0110165)
snap_masked-HiC_scaffold_4-processed-gene-1104.10	snap_masked-HiC_scaffold_4-processed-gene-1104.10	2.1745	19	2.47776	21	0.784057	7	8.44005	74	7.0727	67	8.79788	77	9.03836e-05	2.19689	up	--	--	Biological Process: response to osmotic stress (GO:0006970);; Biological Process: cellular response to nitrogen starvation (GO:0006995);;	--	--	--	--	--	Precursor of CEP14 OS=Arabidopsis thaliana OX=3702 GN=CEP14 PE=2 SV=1	--	--	hypothetical protein HYC85_018008 [Camellia sinensis]	biological process: response to stimulus (GO:0050896);; biological process: cellular process (GO:0009987)
snap_masked-HiC_scaffold_4-processed-gene-1118.7	snap_masked-HiC_scaffold_4-processed-gene-1118.7	4.2041	169	2.65821	103	3.12692	127	21.9712	900	6.74712	296	3.31669	136	0.00312242	1.80092	up	[T]	Signal transduction mechanisms	Biological Process: response to acid chemical (GO:0001101);; Molecular Function: molecular_function (GO:0003674);; Molecular Function: catalytic activity (GO:0003824);; Molecular Function: protein kinase activity (GO:0004672);; Molecular Function: protein serine/threonine kinase activity (GO:0004674);; Molecular Function: ATP binding (GO:0005524);; Cellular Component: cellular_component (GO:00055…	K07198|2.8e-202|nau:109232721|K07198 5'-AMP-activated protein kinase, catalytic alpha subunit [EC:2.7.11.11] | (RefSeq) CBL-interacting protein kinase 5-like	--	[T]	Signal transduction mechanisms	Protein kinase domain	CBL-interacting protein kinase 5 OS=Oryza sativa subsp. japonica OX=39947 GN=CIPK5 PE=2 SV=1	T	Signal transduction mechanisms	CBL-interacting protein kinase 5-like [Camellia sinensis]	biological process: response to stimulus (GO:0050896);; molecular function: catalytic activity (GO:0003824);; biological process: metabolic process (GO:0008152);; biological process: cellular process (GO:0009987);; molecular function: binding (GO:0005488);; cellular component: intracellular (GO:0005622);; cellular component: cellular anatomical entity (GO:0110165);; biological process: biological…
snap_masked-HiC_scaffold_4-processed-gene-164.18	snap_masked-HiC_scaffold_4-processed-gene-164.18	0.39195	15	0.215883	8	0.828201	32	0.268538	11	6.28827	261	6.69268	259	0.000232766	3.28005	up	[C]	Energy production and conversion	Molecular Function: oxidoreductase activity (GO:0016491);; Molecular Function: FAD binding (GO:0071949);;	K22395|1.6e-162|var:108319885|K22395 cinnamyl-alcohol dehydrogenase [EC:1.1.1.195] | (RefSeq) tetrahydrocannabinolic acid synthase-like	Phenylpropanoid biosynthesis (ko00940)	--	--	FAD binding domain	Berberine bridge enzyme-like 18 OS=Arabidopsis thaliana OX=3702 GN=At4g20820 PE=3 SV=1	C	Energy production and conversion	hypothetical protein HYC85_024099 [Camellia sinensis]	molecular function: catalytic activity (GO:0003824);; molecular function: binding (GO:0005488)
snap_masked-HiC_scaffold_4-processed-gene-186.29	snap_masked-HiC_scaffold_4-processed-gene-186.29	6.07066	281	2.10706	94	5.51809	259	4.52379	215	61.616	3119	69.6852	3289	0.000907038	3.38029	up	[C]	Energy production and conversion	Molecular Function: oxidoreductase activity (GO:0016491);; Molecular Function: FAD binding (GO:0071949);;	K22395|3.8e-187|nsy:104227327|K22395 cinnamyl-alcohol dehydrogenase [EC:1.1.1.195] | (RefSeq) cannabidiolic acid synthase-like	Phenylpropanoid biosynthesis (ko00940)	--	--	FAD binding domain	Cannabidiolic acid synthase-like 1 OS=Cannabis sativa OX=3483 GN=CBDAS2 PE=2 SV=1	C	Energy production and conversion	berberine bridge enzyme-like 18 [Camellia sinensis]	molecular function: catalytic activity (GO:0003824);; molecular function: binding (GO:0005488)
snap_masked-HiC_scaffold_4-processed-gene-505.5	snap_masked-HiC_scaffold_4-processed-gene-505.5	0.630168	52	0.723871	58	0.650622	55	1.25941	107	1.06772	97	2.01797	170	0.00170231	1.18185	up	[T]	Signal transduction mechanisms	Molecular Function: protein serine/threonine kinase activity (GO:0004674);; Molecular Function: ATP binding (GO:0005524);; Cellular Component: integral component of membrane (GO:0016021);; Biological Process: recognition of pollen (GO:0048544);;	K24104|7.1e-79|thj:104799061|K24104 GPN-loop GTPase | (RefSeq) LOW QUALITY PROTEIN: uncharacterized protein LOC104799061	--	--	--	Protein tyrosine and serine/threonine kinase	Receptor-like serine/threonine-protein kinase SD1-8 OS=Arabidopsis thaliana OX=3702 GN=SD18 PE=1 SV=1	T	Signal transduction mechanisms	receptor-like serine/threonine-protein kinase SD1-8 [Camellia sinensis]	molecular function: catalytic activity (GO:0003824);; biological process: metabolic process (GO:0008152);; biological process: cellular process (GO:0009987);; molecular function: binding (GO:0005488);; cellular component: cellular anatomical entity (GO:0110165);; biological process: reproduction (GO:0000003);; biological process: reproductive process (GO:0022414)
snap_masked-HiC_scaffold_4-processed-gene-798.26	snap_masked-HiC_scaffold_4-processed-gene-798.26	3.01674	144	2.33691	107	3.09469	149	3.39652	165	10.144	527	14.0812	682	9.75373e-05	1.77002	up	[C]	Energy production and conversion	Molecular Function: oxidoreductase activity (GO:0016491);; Molecular Function: FAD binding (GO:0071949);;	K22395|8.2e-169|nto:104106576|K22395 cinnamyl-alcohol dehydrogenase [EC:1.1.1.195] | (RefSeq) flavin-dependent oxidoreductase FOX2-like	Phenylpropanoid biosynthesis (ko00940)	--	--	FAD binding domain	Berberine bridge enzyme-like 8 OS=Arabidopsis thaliana OX=3702 GN=At1g30700 PE=2 SV=1	C	Energy production and conversion	berberine bridge enzyme-like 8 [Camellia sinensis]	molecular function: catalytic activity (GO:0003824);; molecular function: binding (GO:0005488)
[truncated: 14 more rows]
